# Supplementary material for: Pathway-GPS and SIGORA: identifying relevant pathways based on the over-representation of their gene-pair signatures
Source: PeerJ. 2013 Dec 19;1:e229. doi: 10.7717/peerj.229 (PMC3883547; doi:10.7717/peerj.229)
Supplement: Table S2 — The worksheet contains 9 tabs: the list of the input genes (for the ORA-based methods), the full results of each of the six compared analysis tools for this data-set, a summarizing 6way-comparison sheet of the ranks of pathways that were identified as significant by at least one method, and an additional tab for DAVID’s functional clusters. [file peerj-01-229-s004.xlsx]

## Sheet: SIGORA
pwyname	p_value	Bonferroni	FDR	success	m	N-m	k	PUGs	genes in Present GPS
Allograft rejection	1.947e-45	4.284e-43	4.283e-43	55	1176	232131	773	Fas;Gzmb;H2-K1;H2-DMb2;H2-Aa;H2-D1;H2-Q8;H2-Q6;H2-T22;Ifng	Fas;Gzmb;H2-K1;H2-DMb2;H2-Aa;H2-D1;H2-Q8;H2-Q6;H2-T22;Ifng
Antigen processing and presentation	1.265e-35	2.783e-33	1.392e-33	36	557	232750	773	Cd74;Ifi30;Tapbp;B2m	Cd74;Ifi30;Tapbp;H2-K1;H2-DMb2;Tap1;Tap2;H2-Aa;Ctss;H2-D1;H2-Q8;H2-Q6;H2-T22;Ifng;B2m
Hepatitis C	6.978e-24	1.535e-21	5.117e-22	39	1455	231852	773	Ifit1;Irf1	Nfkbia;Cldn5;Egfr;Tlr3;Stat1;Cdkn1a;Ifit1;Irf9;Irf1;Pdk1;Stat2;Eif2ak2;Scarb1;Eif2ak1;Irf7;Socs3
Cell adhesion molecules (CAMs)	1.152e-19	2.534e-17	6.336e-18	55	3863	229444	773	Cd274;Cdh4	Icam1;Cldn5;Esam;Cd274;Itgb2;Icosl;H2-K1;H2-DMb2;H2-Aa;H2-D1;H2-Q8;H2-Q6;Itga6;H2-T22;Cdh5;Selplg;Ptprc;Sdc4;Icam2;Pecam1;Cdh4
P53 signaling pathway	9.566e-18	2.105e-15	4.121e-16	26	879	232428	773	Sesn1;Bai1;Pmaip1	Rrm2;Sesn1;Bai1;Gadd45g;Pmaip1;Casp8;Fas;Cdkn1a;Bid;Ccnd3;Ddb2;Ccnd1
Complement and coagulation cascades	1.124e-17	2.473e-15	4.121e-16	35	1744	231563	773	Plat;F13a1;Plaur;Pros1;Serping1	Plat;F13a1;Plaur;Pros1;C2;Serping1;C1ra;Vwf;C1qb;C1qc;C1qa
Leukocyte transendothelial migration	3.062e-16	6.736e-14	9.623e-15	25	924	232383	773	Sipa1;Thy1	Sipa1;Icam1;Cldn5;Esam;Thy1;Msn;Itgb2;Rapgef3;Cdh5;Ptpn11;Cyba;Pecam1
RIG-I-like receptor signaling pathway	2.471e-15	5.435e-13	6.795e-14	21	668	232639	773	Isg15;Ifih1;Trim25;Dhx58	Map3k7;Isg15;Nfkbia;Casp8;Ifih1;Cxcl10;Trim25;Dhx58;Irf7
Natural killer cell mediated cytotoxicity	2.037e-12	4.481e-10	4.979e-11	27	1590	231717	773	Cd48	Icam1;Fas;Gzmb;Itgb2;Tyrobp;H2-K1;H2-D1;H2-Q8;H2-Q6;H2-T22;Bid;Lck;Ifng;Ptpn11;Fcgr4;Fcgr3;Fcer1g;Cd48;Icam2
Toll-like receptor signaling pathway	2.978e-12	6.552e-10	6.552e-11	18	675	232632	773	Tlr7	Map3k7;Ly96;Cd14;Nfkbia;Tlr3;Stat1;Casp8;Cxcl9;Cxcl10;Tlr7;Myd88;Ccl3;Ccl5;Irf7
Cytosolic DNA-sensing pathway	8.874e-11	1.952e-08	1.775e-09	12	318	232989	773	Trex1;Zbp1	Casp1;Nfkbia;Cxcl10;Trex1;Ccl5;Pycard;Irf7;Zbp1
Malaria	6.888e-09	1.515e-06	1.263e-07	10	297	233010	773	Darc	Icam1;Itgb2;Thbs4;Ifng;Ccl2;Ccl12;Myd88;Darc;Pecam1;Sdc4
Toxoplasmosis	2.888e-07	6.354e-05	4.887e-06	11	527	232780	773	Igtp	Map3k7;Birc3;Ly96;Nfkbia;Stat1;Casp8;H2-DMb2;H2-Aa;Itga6;Pdk1;Ifng;Myd88;Igtp
PPAR signaling pathway	1.742e-06	0.0003832	2.737e-05	15	1125	232182	773	Apoc3;Angptl4;Ubc	Apoc3;Sorbs1;Angptl4;Cpt2;Hmgcs2;Ubc;Acaa1b
Osteoclast differentiation	4.821e-06	0.001061	7.071e-05	15	1220	232087	773		Map3k7;Nfkbia;Stat1;Irf9;Blnk;Tyrobp;Fcgr1;Csf1;Lck;Stat2;Cyba;Fcgr2b;Fcgr4;Fcgr3;Socs3;Ifng
Systemic lupus erythematosus	1.071e-05	0.002356	0.0001473	17	1607	231700	773	H2afz;Trim21	H2-DMb2;H2-Aa;C2;Fcgr1;C1ra;Ifng;H2afz;C1qb;C1qc;C1qa;Trim21;Fcgr2b;Fcgr4;Fcgr3
Primary immunodeficiency	1.981e-05	0.004358	0.0002564	5	163	233144	773		Il2rg;Blnk;Tap1;Tap2;Lck;Ptprc;Ada
Sulfur metabolism	6.962e-05	0.01532	0.0008509	2	24	233283	773	Sult1a1	Sult2b1;Sult1a1
Phagosome	0.0001164	0.0256	0.001348	29	4236	229071	773		Cd14;Atp6v0e;Itgb2;H2-K1;H2-DMb2;Tap1;Tap2;H2-Aa;Thbs4;Ctss;Fcgr1;H2-D1;H2-Q8;H2-Q6;H2-T22;Tuba1c;C1ra;Cyba;Scarb1;Fcgr2b;Fcgr4;Fcgr3
Staphylococcus aureus infection	0.0002632	0.0579	0.002895	5	261	233046	773		Icam1;Itgb2;C2;Fcgr1;C1ra;Selplg;C1qb;C1qc;C1qa;Fcgr2b;Fcgr4;Fcgr3
Leishmaniasis	0.0009761	0.2147	0.01023	2	58	233249	773		Map3k7;Nfkbia;Stat1;Itgb2;H2-DMb2;H2-Aa;Fcgr1;Ifng;Cyba;Ptgs2;Fcgr4;Fcgr3;Myd88
Fatty acid metabolism	0.00113	0.2486	0.0113	2	61	233246	773		Eci2;Aldh7a1;Aldh1a1;Cpt2
Lysosome	0.001332	0.2931	0.01274	29	4930	228377	773	Slc11a1;Ctsh;Cd68;Laptm5;Ctsc;Ctsz	Slc11a1;Ctss;Ctsh;Cd68;Laptm5;Ctsc;Gusb;Ctsz
Proteasome	0.003179	0.6993	0.02914	8	886	232421	773	Psme4;Psmb8;Psmb10	Psme4;Psmb8;Psmb10;Ifng
Vitamin B6 metabolism	0.003914	0.8611	0.03444	1	28	233279	773	Pdxk	Pdxk
Fructose and mannose metabolism	0.004475	0.9845	0.03712	3	198	233109	773	Pfkfb3;Mtmr7	Pfkfb3;Mtmr7
Carbohydrate digestion and absorption	0.004615	1	0.03712	2	100	233207	773	Slc37a4	Slc37a4;Atp1a2
Chagas disease (American trypanosomiasis)	0.004725	1	0.03712	4	323	232984	773		Nfkbia;Casp8;Fas;C1qb;C1qc;C1qa;Ccl2;Ccl12;Myd88;Ccl3
Primary bile acid biosynthesis	0.005408	1	0.04103	1	33	233274	773	Ch25h	Ch25h
Synthesis and degradation of ketone bodies	0.006762	1	0.04959	1	37	233270	773	Hmgcs2	Hmgcs2
Caffeine metabolism	0.008646	1	0.06136	1	42	233265	773	Xdh	Xdh
Insulin signaling pathway	0.009601	1	0.06601	13	2048	231259	773	Flot1	Eif4ebp1;Sorbs1;Mknk1;Flot1;Eif4e;Phkg1;Sh2b2;Socs3
Acute myeloid leukemia	0.02045	1	0.1363	1	66	233241	773		Eif4ebp1;Zbtb16;Pml;Ccnd1
Porphyrin and chlorophyll metabolism	0.02446	1	0.154	2	186	233121	773	Cp	Cp;Gusb;Ugt1a10
Biosynthesis of unsaturated fatty acids	0.02549	1	0.154	2	189	233118	773	Ptplb	Ptplb;Acaa1b
Aldosterone-regulated sodium reabsorption	0.02549	1	0.154	2	189	233118	773	Sgk1	Sgk1;Atp1a2
B cell receptor signaling pathway	0.0259	1	0.154	3	334	232973	773	Ifitm1	Nfkbia;Blnk;Fcgr2b;Ifitm1
Tryptophan metabolism	0.02855	1	0.1653	1	79	233228	773		Aldh7a1;Aldh1a1;Tdo2;Cyp1b1
Ribosome	0.03524	1	0.1988	15	2900	230407	773	Rps9;Rps14;Rpl17;Rpl5;Rpl26	Rps9;Rps14;Rpl17;Rpl5;Rpl26
Fc gamma R-mediated phagocytosis	0.03807	1	0.2094	4	552	232755	773		Pld1;Prkcd;Fcgr1;Ptprc;Dnm3;Fcgr2b;Hck
Glycosphingolipid biosynthesis - ganglio series	0.04785	1	0.2568	1	105	233202	773	B3galt4	B3galt4
Regulation of autophagy	0.0537	1	0.2813	2	255	233052	773	Pik3r4	Ifng;Pik3r4
Adipocytokine signaling pathway	0.05531	1	0.283	3	428	232879	773	Camkk1	Nfkbia;Slc2a1;Ptpn11;Camkk1;Socs3
Viral myocarditis	0.06279	1	0.314	3	447	232860	773		Icam1;Casp8;Myh7;Itgb2;H2-K1;H2-DMb2;H2-Aa;H2-D1;H2-Q8;H2-Q6;H2-T22;Ccnd1;Bid
MTOR signaling pathway	0.07577	1	0.3704	2	295	233012	773	Ddit4	Eif4ebp1;Ddit4;Eif4e
Arrhythmogenic right ventricular cardiomyopathy (ARVC)	0.0806	1	0.3796	2	303	233004	773	Pkp2	Pkp2;Itga6
Drug metabolism - cytochrome P450	0.08109	1	0.3796	3	489	232818	773	Cyp2d22	Gstz1;Cyp2d22;Gsto1;Ugt1a10
NOD-like receptor signaling pathway	0.08578	1	0.3932	4	701	232606	773		Casp1;Map3k7;Birc3;Casp8;Ccl2;Ccl12;Pycard;Ccl5
Metabolism of xenobiotics by cytochrome P450	0.09506	1	0.4183	1	156	233151	773		Gstz1;Gsto1;Cyp1b1
Prostate cancer	0.09506	1	0.4183	1	156	233151	773		Nfkbia;Creb3;Egfr;Cdkn1a;Ccnd1
Protein export	0.1023	1	0.4413	1	163	233144	773	Srpr	Srpr
Salivary secretion	0.1112	1	0.4705	3	549	232758	773	Lyz2	Bst1;Cd38;Lyz2;Atp1a2
Steroid hormone biosynthesis	0.1183	1	0.4911	1	178	233129	773		Sult2b1;Cyp1b1;Ugt1a10
Cell cycle	0.1338	1	0.5451	12	2762	230545	773	Orc6	Ywhaq;Gadd45g;Cdkn1a;Pttg1;Orc6;Ccnd3;Mcm6;Hdac1;Ccnd1
Nucleotide excision repair	0.1522	1	0.6088	2	405	232902	773	Ercc1	Ercc1;Ddb2
Glycosaminoglycan degradation	0.1564	1	0.6144	1	212	233095	773	Gusb	Gusb
ECM-receptor interaction	0.1769	1	0.6828	3	659	232648	773		Col4a1;Col4a2;Thbs4;Vwf;Cd44;Sdc4
Hypertrophic cardiomyopathy (HCM)	0.1834	1	0.6957	1	235	233072	773		Edn1;Myh7;Tpm4;Itga6;Agt
Cardiac muscle contraction	0.2388	1	0.8904	1	281	233026	773		Uqcr10;Myh7;Tpm4;Atp1a2
TGF-beta signaling pathway	0.247	1	0.9057	5	1269	232038	773	Id2;Id1	Id2;Thbs4;Ifng;Id1
Fc epsilon RI signaling pathway	0.2943	1	1	0	105	233202	773		Prkcd;Pdk1;Fcer1g
Vascular smooth muscle contraction	0.3022	1	1	7	1911	231396	773	Adm;Ramp2	Prkcd;Edn1;Agt;Adm;Ramp2
Neurotrophin signaling pathway	0.3252	1	1	5	1408	231899	773		Ywhaq;Nfkbia;Prkcd;Pdk1;Arhgdib;Ptpn11;Sh2b2
Glutathione metabolism	0.3325	1	1	1	358	232949	773		Rrm2;Gsto1;Idh2
Melanogenesis	0.3493	1	1	1	372	232935	773		Creb3;Edn1;Fzd4
Base excision repair	0.3553	1	1	1	377	232930	773	Parp3	Parp3
Hematopoietic cell lineage	0.397	1	1	3	965	232342	773		Cd14;Cd38;Fcgr1;Itga6;Csf1;Cd44
Citrate cycle (TCA cycle)	0.4284	1	1	1	440	232867	773	Idh2	Idh2
RNA degradation	0.4603	1	1	6	1936	231371	773	Parn;Exosc1;Mphosph6	Parn;Exosc1;Mphosph6
Amoebiasis	0.4681	1	1	5	1654	231653	773	Serpinb6a	Col4a1;Col4a2;Cd14;Serpinb6a;Itgb2;Ifng
T cell receptor signaling pathway	0.4863	1	1	1	493	232814	773		Map3k7;Nfkbia;Pdk1;Ifng;Ptprc;Lck
SNARE interactions in vesicular transport	0.4948	1	1	1	501	232806	773	Stx3	Stx3
Focal adhesion	0.5041	1	1	7	2322	230985	773		Cav2;Col4a1;Col4a2;Birc3;Diap1;Egfr;Thbs4;Itga6;Ccnd3;Vwf;Ccnd1
Pathways in cancer	0.5266	1	1	22	6933	226374	773		Col4a1;Col4a2;Birc3;Nfkbia;Egfr;Stat1;Casp8;Dapk1;Fas;Cdkn1a;Zbtb16;Pml;Itga6;Slc2a1;Bid;Hdac1;Ptgs2;Fzd4;Ccnd1
Jak-STAT signaling pathway	0.5343	1	1	6	2079	231228	773		Osmr;Stat1;Il2rg;Irf9;Ccnd3;Ifng;Ptpn11;Stat2;Ccnd1;Socs3
Oocyte meiosis	0.5788	1	1	2	907	232400	773	Rec8	Ywhaq;Pttg1;Rec8
Chemokine signaling pathway	0.6236	1	1	10	3535	229772	773		Nfkbia;Prkcd;Stat1;Cxcl9;Cxcl10;Stat2;Ccl2;Ccl12;Ccl5;Ccl9;Ccl6;Ccl3;Hck
Peroxisome	0.7043	1	1	4	1784	231523	773	Pxmp2	Eci2;Pxmp2;Idh2;Xdh;Acaa1b
Pancreatic secretion	0.8421	1	1	1	995	232312	773		Bst1;Cd38;Slc4a4
Bile secretion	0.8678	1	1	1	1064	232243	773		Slc4a4;Slc2a1;Scarb1;Atp1a2
Basal cell carcinoma	0.9351	1	1	1	1331	231976	773	Fzd4	Fzd4
MRNA surveillance pathway	0.9563	1	1	2	1948	231359	773	Cpsf3	Cpsf3;Upf1
Huntington`s disease	0.9834	1	1	4	3261	230046	773	Tgm2	Creb3;Uqcr10;Casp8;Hdac1;Tgm2
Wnt signaling pathway	0.9839	1	1	4	3274	230033	773	Chd8	Map3k7;Chd8;Ccnd3;Fzd4;Ccnd1
Calcium signaling pathway	0.9959	1	1	2	2859	230448	773		Nos3;Egfr;Bst1;Cd38;Phkg1
Regulation of actin cytoskeleton	0.9981	1	1	7	5572	227735	773	Nckap1l	Cd14;Diap1;Egfr;Msn;Itgb2;Itga6;Nckap1l
Tight junction	0.9994	1	1	1	2961	230346	773		Cldn5;Prkcd;Myh7
RNA transport	0.9999	1	1	13	9951	223356	773	Eif1a;Pop4;Eif3a	Eif1a;Eif4ebp1;Upf1;Pop4;Eif3a;Eif4e
Cytokine-cytokine receptor interaction	1	1	1	13	10759	222548	773		Osmr;Egfr;Fas;Il2rg;Cxcl9;Cxcl10;Csf1;Ifng;Ccl2;Ccl12;Ccl5;Ccl9;Ccl6;Ccl3
Ubiquitin mediated proteolysis	1	1	1	1	5390	227917	773		Birc3;Pml;Ddb2;Socs3
Neuroactive ligand-receptor interaction	1	1	1	8	36840	196467	773	Grp;Tspo;Gzma	Edn1;Grp;Tspo;Gzma
MAPK signaling pathway	1	1	1	7	11035	222272	773	Map3k6	Map3k7;Cd14;Egfr;Gadd45g;Fas;Mknk1;Map3k6
Endocytosis	1	1	1	15	11808	221499	773	Rnf41	Cav2;Pld1;Egfr;Il2rg;H2-K1;Pml;H2-D1;H2-Q8;H2-Q6;H2-T22;Rnf41;Dnm3
Spliceosome	1	1	1	1	6142	227165	773	Srsf6	Srsf6
Protein processing in endoplasmic reticulum	1	1	1	4	8760	224547	773	Sec24d	Sec24d;Eif2ak2;Stt3b;Eif2ak1

## Sheet: InnateDB
Pathway Name	Pathway Id	Source Name	Organism	Pathway uploaded gene count	Genes in InnateDB for this entity	Genes Ratio	Pathway p-value	Pathway p-value (corrected)	Gene Symbols	Genes (Symbol|IDBG-ID|Ensembl|Entrez|Fold Change|P-Value)
Staphylococcus aureus infection	10352	KEGG	10090	14	50	0.28	1.54032e-09	4.25128e-07	C1qa ; C1qb ; C1qc ; C1ra ; C2 ; Fcgr1 ; Fcgr2b ; Fcgr3 ; Fcgr4 ; H2-Aa ; H2-DMb2 ; Icam1 ; Itgb2 ; Selplg ;	C1qa|IDBG-198277|ENSMUSG00000036887|12259|0|<1.0E-5| ; C1qb|IDBG-198224|ENSMUSG00000036905|12260|0|<1.0E-5| ; C1qc|IDBG-198256|ENSMUSG00000036896|12262|0|<1.0E-5| ; C1ra|IDBG-187030|ENSMUSG00000055172|50909|0|<1.0E-5| ; C2|IDBG-174547|ENSMUSG00000024371|12263|0|<1.0E-5| ; Fcgr1|IDBG-175237|ENSMUSG00000015947|14129|0|<1.0E-5| ; Fcgr2b|IDBG-203935|ENSMUSG00000026656|14130|0|<1.0E-5| ; Fcgr3|IDBG-20…
Antigen processing and presentation	687	KEGG	10090	15	71	0.21	2.69484e-08	3.71887e-06	B2m ; Cd74 ; Ctss ; H2-Aa ; H2-D1 ; H2-DMb2 ; H2-K1 ; H2-Q6 ; H2-Q8 ; H2-T22 ; Ifi30 ; Ifng ; Tap1 ; Tap2 ; Tapbp ;	B2m|IDBG-202736|ENSMUSG00000060802|12010|0|<1.0E-5| ; Cd74|IDBG-150302|ENSMUSG00000024610|16149|0|<1.0E-5| ; Ctss|IDBG-172850|ENSMUSG00000038642|13040|0|<1.0E-5| ; H2-Aa|IDBG-170982|ENSMUSG00000036594|14960|0|<1.0E-5| ; H2-D1|IDBG-177614|ENSMUSG00000073411|14964|0|<1.0E-5| ; H2-DMb2|IDBG-170493|ENSMUSG00000037548|15000|0|<1.0E-5| ; H2-K1|IDBG-168781|ENSMUSG00000061232|14972|0|<1.0E-5| ; H2-Q6|IDB…
Cell adhesion molecules (CAMs)	635	KEGG	10090	21	143	0.15	4.14088e-08	3.80961e-06	Cd274 ; Cdh4 ; Cdh5 ; Cldn5 ; Esam ; H2-Aa ; H2-D1 ; H2-DMb2 ; H2-K1 ; H2-Q6 ; H2-Q8 ; H2-T22 ; Icam1 ; Icam2 ; Icosl ; Itga6 ; Itgb2 ; Pecam1 ; Ptprc ; Sdc4 ; Selplg ;	Cd274|IDBG-157249|ENSMUSG00000016496|60533|0|<1.0E-5| ; Cdh4|IDBG-213701|ENSMUSG00000000305|12561|0|<1.0E-5| ; Cdh5|IDBG-185038|ENSMUSG00000031871|12562|0|<1.0E-5| ; Cldn5|IDBG-142207|ENSMUSG00000041378|12741|0|<1.0E-5| ; Esam|IDBG-150411|ENSMUSG00000001946|69524|0|<1.0E-5| ; H2-Aa|IDBG-170982|ENSMUSG00000036594|14960|0|<1.0E-5| ; H2-D1|IDBG-177614|ENSMUSG00000073411|14964|0|<1.0E-5| ; H2-DMb2|ID…
Phagosome	10382	KEGG	10090	22	163	0.13	9.24767e-08	6.38089e-06	Atp6v0e ; C1ra ; Cd14 ; Ctss ; Cyba ; Fcgr1 ; Fcgr2b ; Fcgr3 ; Fcgr4 ; H2-Aa ; H2-D1 ; H2-DMb2 ; H2-K1 ; H2-Q6 ; H2-Q8 ; H2-T22 ; Itgb2 ; Scarb1 ; Tap1 ; Tap2 ; Thbs4 ; Tuba1c ;	Atp6v0e|IDBG-155342|ENSMUSG00000015575|11974|0|<1.0E-5| ; C1ra|IDBG-187030|ENSMUSG00000055172|50909|0|<1.0E-5| ; Cd14|IDBG-138525|ENSMUSG00000051439|12475|0|<1.0E-5| ; Ctss|IDBG-172850|ENSMUSG00000038642|13040|0|<1.0E-5| ; Cyba|IDBG-197286|ENSMUSG00000006519|13057|0|<1.0E-5| ; Fcgr1|IDBG-175237|ENSMUSG00000015947|14129|0|<1.0E-5| ; Fcgr2b|IDBG-203935|ENSMUSG00000026656|14130|0|<1.0E-5| ; Fcgr3|ID…
Leishmaniasis	10360	KEGG	10090	13	64	0.2	3.80003e-07	2.09762e-05	Cyba ; Fcgr1 ; Fcgr3 ; Fcgr4 ; H2-Aa ; H2-DMb2 ; Ifng ; Itgb2 ; Map3k7 ; Myd88 ; Nfkbia ; Ptgs2 ; Stat1 ;	Cyba|IDBG-197286|ENSMUSG00000006519|13057|0|<1.0E-5| ; Fcgr1|IDBG-175237|ENSMUSG00000015947|14129|0|<1.0E-5| ; Fcgr3|IDBG-204038|ENSMUSG00000059498|14131|0|<1.0E-5| ; Fcgr4|IDBG-204029|ENSMUSG00000059089|246256|0|<1.0E-5| ; H2-Aa|IDBG-170982|ENSMUSG00000036594|14960|0|<1.0E-5| ; H2-DMb2|IDBG-170493|ENSMUSG00000037548|15000|0|<1.0E-5| ; Ifng|IDBG-192196|ENSMUSG00000055170|15978|0|<1.0E-5| ; Itgb2|…
Systemic lupus erythematosus	2813	KEGG	10090	14	79	0.18	7.88612e-07	3.62761e-05	C1qa ; C1qb ; C1qc ; C1ra ; C2 ; Fcgr1 ; Fcgr2b ; Fcgr3 ; Fcgr4 ; H2-Aa ; H2-DMb2 ; H2afz ; Ifng ; Trim21 ;	C1qa|IDBG-198277|ENSMUSG00000036887|12259|0|<1.0E-5| ; C1qb|IDBG-198224|ENSMUSG00000036905|12260|0|<1.0E-5| ; C1qc|IDBG-198256|ENSMUSG00000036896|12262|0|<1.0E-5| ; C1ra|IDBG-187030|ENSMUSG00000055172|50909|0|<1.0E-5| ; C2|IDBG-174547|ENSMUSG00000024371|12263|0|<1.0E-5| ; Fcgr1|IDBG-175237|ENSMUSG00000015947|14129|0|<1.0E-5| ; Fcgr2b|IDBG-203935|ENSMUSG00000026656|14130|0|<1.0E-5| ; Fcgr3|IDBG-20…
Natural killer cell mediated cytotoxicity	716	KEGG	10090	19	142	0.13	8.23667e-07	3.2476e-05	Bid ; Cd48 ; Fas ; Fcer1g ; Fcgr3 ; Fcgr4 ; Gzmb ; H2-D1 ; H2-K1 ; H2-Q6 ; H2-Q8 ; H2-T22 ; Icam1 ; Icam2 ; Ifng ; Itgb2 ; Lck ; Ptpn11 ; Tyrobp ;	Bid|IDBG-184076|ENSMUSG00000004446|12122|0|<1.0E-5| ; Cd48|IDBG-204791|ENSMUSG00000015355|12506|0|<1.0E-5| ; Fas|IDBG-159577|ENSMUSG00000024778|14102|0|<1.0E-5| ; Fcer1g|IDBG-204231|ENSMUSG00000058715|14127|0|<1.0E-5| ; Fcgr3|IDBG-204038|ENSMUSG00000059498|14131|0|<1.0E-5| ; Fcgr4|IDBG-204029|ENSMUSG00000059089|246256|0|<1.0E-5| ; Gzmb|IDBG-167001|ENSMUSG00000015437|14939|0|<1.0E-5| ; H2-D1|IDBG-…
P53 signaling pathway	666	KEGG	10090	12	65	0.18	3.13989e-06	0.000108326	Bai1 ; Bid ; Casp8 ; Ccnd1 ; Ccnd3 ; Cdkn1a ; Ddb2 ; Fas ; Gadd45g ; Pmaip1 ; Rrm2 ; Sesn1 ;	Bai1|IDBG-149585|ENSMUSG00000034730|107831|0|<1.0E-5| ; Bid|IDBG-184076|ENSMUSG00000004446|12122|0|<1.0E-5| ; Casp8|IDBG-157464|ENSMUSG00000026029|12370|0|<1.0E-5| ; Ccnd1|IDBG-212973|ENSMUSG00000070348|12443|0|<1.0E-5| ; Ccnd3|IDBG-189288|ENSMUSG00000034165|12445|0|<1.0E-5| ; Cdkn1a|IDBG-159848|ENSMUSG00000023067|12575|0|<1.0E-5| ; Ddb2|IDBG-190919|ENSMUSG00000002109|107986|0|<1.0E-5| ; Fas|IDBG…
Osteoclast differentiation	10372	KEGG	10090	16	116	0.14	4.1529e-06	0.000127356	Blnk ; Csf1 ; Cyba ; Fcgr1 ; Fcgr2b ; Fcgr3 ; Fcgr4 ; Ifng ; Irf9 ; Lck ; Map3k7 ; Nfkbia ; Socs3 ; Stat1 ; Stat2 ; Tyrobp ;	Blnk|IDBG-165316|ENSMUSG00000061132|17060|0|<1.0E-5| ; Csf1|IDBG-185535|ENSMUSG00000014599|12977|0|<1.0E-5| ; Cyba|IDBG-197286|ENSMUSG00000006519|13057|0|<1.0E-5| ; Fcgr1|IDBG-175237|ENSMUSG00000015947|14129|0|<1.0E-5| ; Fcgr2b|IDBG-203935|ENSMUSG00000026656|14130|0|<1.0E-5| ; Fcgr3|IDBG-204038|ENSMUSG00000059498|14131|0|<1.0E-5| ; Fcgr4|IDBG-204029|ENSMUSG00000059089|246256|0|<1.0E-5| ; Ifng|IDB…
Viral myocarditis	8115	KEGG	10090	13	81	0.16	6.2261e-06	0.00017184	Bid ; Casp8 ; Ccnd1 ; H2-Aa ; H2-D1 ; H2-DMb2 ; H2-K1 ; H2-Q6 ; H2-Q8 ; H2-T22 ; Icam1 ; Itgb2 ; Myh7 ;	Bid|IDBG-184076|ENSMUSG00000004446|12122|0|<1.0E-5| ; Casp8|IDBG-157464|ENSMUSG00000026029|12370|0|<1.0E-5| ; Ccnd1|IDBG-212973|ENSMUSG00000070348|12443|0|<1.0E-5| ; H2-Aa|IDBG-170982|ENSMUSG00000036594|14960|0|<1.0E-5| ; H2-D1|IDBG-177614|ENSMUSG00000073411|14964|0|<1.0E-5| ; H2-DMb2|IDBG-170493|ENSMUSG00000037548|15000|0|<1.0E-5| ; H2-K1|IDBG-168781|ENSMUSG00000061232|14972|0|<1.0E-5| ; H2-Q6|I…
Allograft rejection	2794	KEGG	10090	10	48	0.21	6.81959e-06	0.00017111	Fas ; Gzmb ; H2-Aa ; H2-D1 ; H2-DMb2 ; H2-K1 ; H2-Q6 ; H2-Q8 ; H2-T22 ; Ifng ;	Fas|IDBG-159577|ENSMUSG00000024778|14102|0|<1.0E-5| ; Gzmb|IDBG-167001|ENSMUSG00000015437|14939|0|<1.0E-5| ; H2-Aa|IDBG-170982|ENSMUSG00000036594|14960|0|<1.0E-5| ; H2-D1|IDBG-177614|ENSMUSG00000073411|14964|0|<1.0E-5| ; H2-DMb2|IDBG-170493|ENSMUSG00000037548|15000|0|<1.0E-5| ; H2-K1|IDBG-168781|ENSMUSG00000061232|14972|0|<1.0E-5| ; H2-Q6|IDBG-178053|ENSMUSG00000073409|110557,68395|0|<1.0E-5| ; H…
Graft-versus-host disease	2802	KEGG	10090	10	50	0.2	1.00404e-05	0.000213165	Fas ; Gzmb ; H2-Aa ; H2-D1 ; H2-DMb2 ; H2-K1 ; H2-Q6 ; H2-Q8 ; H2-T22 ; Ifng ;	Fas|IDBG-159577|ENSMUSG00000024778|14102|0|<1.0E-5| ; Gzmb|IDBG-167001|ENSMUSG00000015437|14939|0|<1.0E-5| ; H2-Aa|IDBG-170982|ENSMUSG00000036594|14960|0|<1.0E-5| ; H2-D1|IDBG-177614|ENSMUSG00000073411|14964|0|<1.0E-5| ; H2-DMb2|IDBG-170493|ENSMUSG00000037548|15000|0|<1.0E-5| ; H2-K1|IDBG-168781|ENSMUSG00000061232|14972|0|<1.0E-5| ; H2-Q6|IDBG-178053|ENSMUSG00000073409|110557,68395|0|<1.0E-5| ; H…
Malaria	10373	KEGG	10090	10	50	0.2	1.00404e-05	0.000213165	Ccl12 ; Ccl2 ; Darc ; Icam1 ; Ifng ; Itgb2 ; Myd88 ; Pecam1 ; Sdc4 ; Thbs4 ;	Ccl12|IDBG-204539|ENSMUSG00000035352|100504977,20293|0|<1.0E-5| ; Ccl2|IDBG-204473|ENSMUSG00000035385|20296|0|<1.0E-5| ; Darc|IDBG-205828|ENSMUSG00000037872|13349|0|<1.0E-5| ; Icam1|IDBG-138668|ENSMUSG00000037405|15894|0|<1.0E-5| ; Ifng|IDBG-192196|ENSMUSG00000055170|15978|0|<1.0E-5| ; Itgb2|IDBG-167243|ENSMUSG00000000290|16414|0|<1.0E-5| ; Myd88|IDBG-204565|ENSMUSG00000032508|17874|0|<1.0E-5| ; …
Toll-like receptor signaling pathway	699	KEGG	10090	14	100	0.14	1.40712e-05	0.000277404	Casp8 ; Ccl3 ; Ccl5 ; Cd14 ; Cxcl10 ; Cxcl9 ; Irf7 ; Ly96 ; Map3k7 ; Myd88 ; Nfkbia ; Stat1 ; Tlr3 ; Tlr7 ;	Casp8|IDBG-157464|ENSMUSG00000026029|12370|0|<1.0E-5| ; Ccl3|IDBG-205582|ENSMUSG00000000982|20302|0|<1.0E-5| ; Ccl5|IDBG-205509|ENSMUSG00000035042|20304|0|<1.0E-5| ; Cd14|IDBG-138525|ENSMUSG00000051439|12475|0|<1.0E-5| ; Cxcl10|IDBG-179916|ENSMUSG00000034855|15945|0|<1.0E-5| ; Cxcl9|IDBG-179870|ENSMUSG00000029417|17329|0|<1.0E-5| ; Irf7|IDBG-212081|ENSMUSG00000025498|54123|0|<1.0E-5| ; Ly96|IDBG-…
Type I diabetes mellitus	637	KEGG	10090	10	55	0.18	2.43286e-05	0.000447647	Fas ; Gzmb ; H2-Aa ; H2-D1 ; H2-DMb2 ; H2-K1 ; H2-Q6 ; H2-Q8 ; H2-T22 ; Ifng ;	Fas|IDBG-159577|ENSMUSG00000024778|14102|0|<1.0E-5| ; Gzmb|IDBG-167001|ENSMUSG00000015437|14939|0|<1.0E-5| ; H2-Aa|IDBG-170982|ENSMUSG00000036594|14960|0|<1.0E-5| ; H2-D1|IDBG-177614|ENSMUSG00000073411|14964|0|<1.0E-5| ; H2-DMb2|IDBG-170493|ENSMUSG00000037548|15000|0|<1.0E-5| ; H2-K1|IDBG-168781|ENSMUSG00000061232|14972|0|<1.0E-5| ; H2-Q6|IDBG-178053|ENSMUSG00000073409|110557,68395|0|<1.0E-5| ; H…
Hepatitis C	10396	KEGG	10090	16	136	0.12	3.23813e-05	0.000558577	Cdkn1a ; Cldn5 ; Egfr ; Eif2ak1 ; Eif2ak2 ; Ifit1 ; Irf1 ; Irf7 ; Irf9 ; Nfkbia ; Pdk1 ; Scarb1 ; Socs3 ; Stat1 ; Stat2 ; Tlr3 ;	Cdkn1a|IDBG-159848|ENSMUSG00000023067|12575|0|<1.0E-5| ; Cldn5|IDBG-142207|ENSMUSG00000041378|12741|0|<1.0E-5| ; Egfr|IDBG-151194|ENSMUSG00000020122|13649|0|<1.0E-5| ; Eif2ak1|IDBG-207904|ENSMUSG00000029613|15467|0|<1.0E-5| ; Eif2ak2|IDBG-199014|ENSMUSG00000024079|19106|0|<1.0E-5| ; Ifit1|IDBG-159854|ENSMUSG00000034459|15957|0|<1.0E-5| ; Irf1|IDBG-172251|ENSMUSG00000018899|16362|0|<1.0E-5| ; Irf7…
Complement and coagulation cascades	748	KEGG	10090	11	75	0.15	7.68108e-05	0.00124705	C1qa ; C1qb ; C1qc ; C1ra ; C2 ; F13a1 ; Plat ; Plaur ; Pros1 ; Serping1 ; Vwf ;	C1qa|IDBG-198277|ENSMUSG00000036887|12259|0|<1.0E-5| ; C1qb|IDBG-198224|ENSMUSG00000036905|12260|0|<1.0E-5| ; C1qc|IDBG-198256|ENSMUSG00000036896|12262|0|<1.0E-5| ; C1ra|IDBG-187030|ENSMUSG00000055172|50909|0|<1.0E-5| ; C2|IDBG-174547|ENSMUSG00000024371|12263|0|<1.0E-5| ; F13a1|IDBG-145103|ENSMUSG00000039109|74145|0|<1.0E-5| ; Plat|IDBG-141184|ENSMUSG00000031538|18791|0|<1.0E-5| ; Plaur|IDBG-1548…
Classical antibody-mediated complement activation	11481	REACTOME	10090	4	8	0.5	0.000108312	0.00166078	C1qa ; C1qb ; C1qc ; C1ra ;	C1qa|IDBG-198277|ENSMUSG00000036887|12259|0|<1.0E-5| ; C1qb|IDBG-198224|ENSMUSG00000036905|12260|0|<1.0E-5| ; C1qc|IDBG-198256|ENSMUSG00000036896|12262|0|<1.0E-5| ; C1ra|IDBG-187030|ENSMUSG00000055172|50909|0|<1.0E-5| ;
Primary immunodeficiency	2817	KEGG	10090	7	34	0.21	0.000184362	0.0026781	Ada ; Blnk ; Il2rg ; Lck ; Ptprc ; Tap1 ; Tap2 ;	Ada|IDBG-211962|ENSMUSG00000017697|11486|0|<1.0E-5| ; Blnk|IDBG-165316|ENSMUSG00000061132|17060|0|<1.0E-5| ; Il2rg|IDBG-163447|ENSMUSG00000031304|16186|0|<1.0E-5| ; Lck|IDBG-191117|ENSMUSG00000000409|16818|0|<1.0E-5| ; Ptprc|IDBG-195821|ENSMUSG00000026395|19264|0|<1.0E-5| ; Tap1|IDBG-170616|ENSMUSG00000037321|21354|0|<1.0E-5| ; Tap2|IDBG-170752|ENSMUSG00000024339|21355|0|<1.0E-5| ;
Immunoregulatory interactions between a Lymphoid and a non-Lymphoid cell	11557	REACTOME	10090	9	58	0.16	0.000223179	0.00307987	B2m ; Cd200 ; H2-D1 ; H2-K1 ; H2-Q4 ; H2-Q6 ; Ifitm1 ; Ifitm3 ; Itgb2 ;	B2m|IDBG-202736|ENSMUSG00000060802|12010|0|<1.0E-5| ; Cd200|IDBG-162936|ENSMUSG00000022661|17470|0|<1.0E-5| ; H2-D1|IDBG-177614|ENSMUSG00000073411|14964|0|<1.0E-5| ; H2-K1|IDBG-168781|ENSMUSG00000061232|14972|0|<1.0E-5| ; H2-Q4|IDBG-177916|ENSMUSG00000035929|15015|0|<1.0E-5| ; H2-Q6|IDBG-178053|ENSMUSG00000073409|110557,68395|0|<1.0E-5| ; Ifitm1|IDBG-211937|ENSMUSG00000025491|68713|0|<1.0E-5| ; I…
Chagas disease (American trypanosomiasis)	10401	KEGG	10090	12	102	0.12	0.000316177	0.00415547	C1qa ; C1qb ; C1qc ; Casp8 ; Ccl12 ; Ccl2 ; Ccl3 ; Ccl5 ; Fas ; Ifng ; Myd88 ; Nfkbia ;	C1qa|IDBG-198277|ENSMUSG00000036887|12259|0|<1.0E-5| ; C1qb|IDBG-198224|ENSMUSG00000036905|12260|0|<1.0E-5| ; C1qc|IDBG-198256|ENSMUSG00000036896|12262|0|<1.0E-5| ; Casp8|IDBG-157464|ENSMUSG00000026029|12370|0|<1.0E-5| ; Ccl12|IDBG-204539|ENSMUSG00000035352|100504977,20293|0|<1.0E-5| ; Ccl2|IDBG-204473|ENSMUSG00000035385|20296|0|<1.0E-5| ; Ccl3|IDBG-205582|ENSMUSG00000000982|20302|0|<1.0E-5| ; Cc…
NOD-like receptor signaling pathway	8111	KEGG	10090	9	61	0.15	0.000330288	0.00414361	Birc3 ; Casp1 ; Casp8 ; Ccl12 ; Ccl2 ; Ccl5 ; Map3k7 ; Nfkbia ; Pycard ;	Birc3|IDBG-133177|ENSMUSG00000032000|11796|0|<1.0E-5| ; Casp1|IDBG-131590|ENSMUSG00000025888|12362|0|<1.0E-5| ; Casp8|IDBG-157464|ENSMUSG00000026029|12370|0|<1.0E-5| ; Ccl12|IDBG-204539|ENSMUSG00000035352|100504977,20293|0|<1.0E-5| ; Ccl2|IDBG-204473|ENSMUSG00000035385|20296|0|<1.0E-5| ; Ccl5|IDBG-205509|ENSMUSG00000035042|20304|0|<1.0E-5| ; Map3k7|IDBG-132962|ENSMUSG00000028284|26409|0|<1.0E-5| …
Cell surface interactions at the vascular wall	11714	REACTOME	10090	7	38	0.18	0.000381696	0.00458035	Cd48 ; Esam ; Fcer1g ; Itgb2 ; Mertk ; Pros1 ; Selplg ;	Cd48|IDBG-204791|ENSMUSG00000015355|12506|0|<1.0E-5| ; Esam|IDBG-150411|ENSMUSG00000001946|69524|0|<1.0E-5| ; Fcer1g|IDBG-204231|ENSMUSG00000058715|14127|0|<1.0E-5| ; Itgb2|IDBG-167243|ENSMUSG00000000290|16414|0|<1.0E-5| ; Mertk|IDBG-205458|ENSMUSG00000014361|17289|0|<1.0E-5| ; Pros1|IDBG-170363|ENSMUSG00000022912|19128|0|<1.0E-5| ; Selplg|IDBG-191890|ENSMUSG00000048163|20345|0|<1.0E-5| ;
Autoimmune thyroid disease	2816	KEGG	10090	9	63	0.14	0.000422938	0.00486379	Fas ; Gzmb ; H2-Aa ; H2-D1 ; H2-DMb2 ; H2-K1 ; H2-Q6 ; H2-Q8 ; H2-T22 ;	Fas|IDBG-159577|ENSMUSG00000024778|14102|0|<1.0E-5| ; Gzmb|IDBG-167001|ENSMUSG00000015437|14939|0|<1.0E-5| ; H2-Aa|IDBG-170982|ENSMUSG00000036594|14960|0|<1.0E-5| ; H2-D1|IDBG-177614|ENSMUSG00000073411|14964|0|<1.0E-5| ; H2-DMb2|IDBG-170493|ENSMUSG00000037548|15000|0|<1.0E-5| ; H2-K1|IDBG-168781|ENSMUSG00000061232|14972|0|<1.0E-5| ; H2-Q6|IDBG-178053|ENSMUSG00000073409|110557,68395|0|<1.0E-5| ; H…
Toxoplasmosis	10393	KEGG	10090	13	121	0.11	0.000441644	0.00487575	Birc3 ; Casp8 ; H2-Aa ; H2-DMb2 ; Ifng ; Igtp ; Itga6 ; Ly96 ; Map3k7 ; Myd88 ; Nfkbia ; Pdk1 ; Stat1 ;	Birc3|IDBG-133177|ENSMUSG00000032000|11796|0|<1.0E-5| ; Casp8|IDBG-157464|ENSMUSG00000026029|12370|0|<1.0E-5| ; H2-Aa|IDBG-170982|ENSMUSG00000036594|14960|0|<1.0E-5| ; H2-DMb2|IDBG-170493|ENSMUSG00000037548|15000|0|<1.0E-5| ; Ifng|IDBG-192196|ENSMUSG00000055170|15978|0|<1.0E-5| ; Igtp|IDBG-263693|ENSMUSG00000078853|16145|0|<1.0E-5| ; Itga6|IDBG-179059|ENSMUSG00000027111|16403|0|<1.0E-5| ; Ly96|ID…
Cytosolic DNA-sensing pathway	8116	KEGG	10090	8	55	0.15	0.00077963	0.00827607	Casp1 ; Ccl5 ; Cxcl10 ; Irf7 ; Nfkbia ; Pycard ; Trex1 ; Zbp1 ;	Casp1|IDBG-131590|ENSMUSG00000025888|12362|0|<1.0E-5| ; Ccl5|IDBG-205509|ENSMUSG00000035042|20304|0|<1.0E-5| ; Cxcl10|IDBG-179916|ENSMUSG00000034855|15945|0|<1.0E-5| ; Irf7|IDBG-212081|ENSMUSG00000025498|54123|0|<1.0E-5| ; Nfkbia|IDBG-140708|ENSMUSG00000021025|18035|0|<1.0E-5| ; Pycard|IDBG-210514|ENSMUSG00000030793|66824|0|<1.0E-5| ; Trex1|IDBG-201128|ENSMUSG00000049734|22040|0|<1.0E-5| ; Zbp1|I…
RIG-I-like receptor signaling pathway	5715	KEGG	10090	9	69	0.13	0.000836696	0.00855289	Casp8 ; Cxcl10 ; Dhx58 ; Ifih1 ; Irf7 ; Isg15 ; Map3k7 ; Nfkbia ; Trim25 ;	Casp8|IDBG-157464|ENSMUSG00000026029|12370|0|<1.0E-5| ; Cxcl10|IDBG-179916|ENSMUSG00000034855|15945|0|<1.0E-5| ; Dhx58|IDBG-211512|ENSMUSG00000017830|80861|0|<1.0E-5| ; Ifih1|IDBG-174129|ENSMUSG00000026896|71586|0|<1.0E-5| ; Irf7|IDBG-212081|ENSMUSG00000025498|54123|0|<1.0E-5| ; Isg15|IDBG-137564|ENSMUSG00000035692|100038882|0|<1.0E-5| ; Map3k7|IDBG-132962|ENSMUSG00000028284|26409|0|<1.0E-5| ; Nf…
Leukocyte transendothelial migration	755	KEGG	10090	12	117	0.1	0.00110366	0.010879	Cdh5 ; Cldn5 ; Cyba ; Esam ; Icam1 ; Itgb2 ; Msn ; Pecam1 ; Ptpn11 ; Rapgef3 ; Sipa1 ; Thy1 ;	Cdh5|IDBG-185038|ENSMUSG00000031871|12562|0|<1.0E-5| ; Cldn5|IDBG-142207|ENSMUSG00000041378|12741|0|<1.0E-5| ; Cyba|IDBG-197286|ENSMUSG00000006519|13057|0|<1.0E-5| ; Esam|IDBG-150411|ENSMUSG00000001946|69524|0|<1.0E-5| ; Icam1|IDBG-138668|ENSMUSG00000037405|15894|0|<1.0E-5| ; Itgb2|IDBG-167243|ENSMUSG00000000290|16414|0|<1.0E-5| ; Msn|IDBG-160809|ENSMUSG00000031207|17698|0|<1.0E-5| ; Pecam1|IDBG-…
Toll-like receptor signaling pathway (through LPS, TLR4, MyD88, IRAK, TAK1 and IKK-NF-kappaB cascade)(Canonical) ( Toll-like receptor signaling pathway (trough NF-kappaB) )	9680	INOH	10090	5	24	0.21	0.00150077	0.0142832	Cd14 ; Ly96 ; Map3k7 ; Myd88 ; Nfkbia ;	Cd14|IDBG-138525|ENSMUSG00000051439|12475|0|<1.0E-5| ; Ly96|IDBG-135441|ENSMUSG00000025779|17087|0|<1.0E-5| ; Map3k7|IDBG-132962|ENSMUSG00000028284|26409|0|<1.0E-5| ; Myd88|IDBG-204565|ENSMUSG00000032508|17874|0|<1.0E-5| ; Nfkbia|IDBG-140708|ENSMUSG00000021025|18035|0|<1.0E-5| ;
Gene expression of SOCS3 by STAT dimer ( JAK-STAT pathway and regulation pathway Diagram )	10059	INOH	10090	3	7	0.43	0.00151014	0.0138933	Socs3 ; Stat1 ; Stat2 ;	Socs3|IDBG-214604|ENSMUSG00000053113|12702|0|<1.0E-5| ; Stat1|IDBG-153162|ENSMUSG00000026104|20846|0|<1.0E-5| ; Stat2|IDBG-197036|ENSMUSG00000040033|20847|0|<1.0E-5| ;
Activation of BID and translocation to mitochondria	11750	REACTOME	10090	3	10	0.3	0.0047717	0.0424835	Bid ; Casp8 ; Gzmb ;	Bid|IDBG-184076|ENSMUSG00000004446|12122|0|<1.0E-5| ; Casp8|IDBG-157464|ENSMUSG00000026029|12370|0|<1.0E-5| ; Gzmb|IDBG-167001|ENSMUSG00000015437|14939|0|<1.0E-5| ;
FasL/ CD95L signaling	11756	REACTOME	10090	2	4	0.5	0.00758897	0.0654549	Casp8 ; Fas ;	Casp8|IDBG-157464|ENSMUSG00000026029|12370|0|<1.0E-5| ; Fas|IDBG-159577|ENSMUSG00000024778|14102|0|<1.0E-5| ;
IFN alpha signaling pathway((JAK1 TYK2 STAT1 STAT2) ( IFN alpha signaling(JAK1 TYK2 STAT1 STAT2 STAT3) )	9520	INOH	10090	3	12	0.25	0.00828679	0.0672692	Irf9 ; Stat1 ; Stat2 ;	Irf9|IDBG-164579|ENSMUSG00000002325|16391|0|<1.0E-5| ; Stat1|IDBG-153162|ENSMUSG00000026104|20846|0|<1.0E-5| ; Stat2|IDBG-197036|ENSMUSG00000040033|20847|0|<1.0E-5| ;
PD-1 signaling	11562	REACTOME	10090	3	12	0.25	0.00828679	0.0672692	Cd274 ; Lck ; Ptpn11 ;	Cd274|IDBG-157249|ENSMUSG00000016496|60533|0|<1.0E-5| ; Lck|IDBG-191117|ENSMUSG00000000409|16818|0|<1.0E-5| ; Ptpn11|IDBG-196834|ENSMUSG00000043733|19247|0|<1.0E-5| ;
Toll-like receptor signaling pathway (through JNK cascade)(Canonical) ( Toll-like receptor signaling pathway (through JNK cascade) )	9514	INOH	10090	4	24	0.17	0.0103693	0.0817697	Cd14 ; Ly96 ; Map3k7 ; Myd88 ;	Cd14|IDBG-138525|ENSMUSG00000051439|12475|0|<1.0E-5| ; Ly96|IDBG-135441|ENSMUSG00000025779|17087|0|<1.0E-5| ; Map3k7|IDBG-132962|ENSMUSG00000028284|26409|0|<1.0E-5| ; Myd88|IDBG-204565|ENSMUSG00000032508|17874|0|<1.0E-5| ;
Gene expression of SOCS by STAT dimer ( JAK-STAT pathway and regulation pathway Diagram )	9986	INOH	10090	3	13	0.23	0.0104857	0.0803906	Socs3 ; Stat1 ; Stat2 ;	Socs3|IDBG-214604|ENSMUSG00000053113|12702|0|<1.0E-5| ; Stat1|IDBG-153162|ENSMUSG00000026104|20846|0|<1.0E-5| ; Stat2|IDBG-197036|ENSMUSG00000040033|20847|0|<1.0E-5| ;
Chemokine signaling pathway	4351	KEGG	10090	13	173	0.08	0.0105213	0.078483	Ccl12 ; Ccl2 ; Ccl3 ; Ccl5 ; Ccl6 ; Ccl9 ; Cxcl10 ; Cxcl9 ; Hck ; Nfkbia ; Prkcd ; Stat1 ; Stat2 ;	Ccl12|IDBG-204539|ENSMUSG00000035352|100504977,20293|0|<1.0E-5| ; Ccl2|IDBG-204473|ENSMUSG00000035385|20296|0|<1.0E-5| ; Ccl3|IDBG-205582|ENSMUSG00000000982|20302|0|<1.0E-5| ; Ccl5|IDBG-205509|ENSMUSG00000035042|20304|0|<1.0E-5| ; Ccl6|IDBG-205549|ENSMUSG00000018927|20305|0|<1.0E-5| ; Ccl9|IDBG-205529|ENSMUSG00000019122|20308|0|<1.0E-5| ; Cxcl10|IDBG-179916|ENSMUSG00000034855|15945|0|<1.0E-5| ; C…
Toll-like receptor signaling pathway (p38 cascade) ( Toll-like receptor signaling pathway (p38 cascade) )	9499	INOH	10090	4	25	0.16	0.0119976	0.0871408	Cd14 ; Ly96 ; Map3k7 ; Myd88 ;	Cd14|IDBG-138525|ENSMUSG00000051439|12475|0|<1.0E-5| ; Ly96|IDBG-135441|ENSMUSG00000025779|17087|0|<1.0E-5| ; Map3k7|IDBG-132962|ENSMUSG00000028284|26409|0|<1.0E-5| ; Myd88|IDBG-204565|ENSMUSG00000032508|17874|0|<1.0E-5| ;
Arginine and proline metabolism	695	KEGG	10090	6	53	0.11	0.0121914	0.0862779	Aldh1a1 ; Aldh7a1 ; Asl ; Lcmt2 ; Nos3 ; Prodh ;	Aldh1a1|IDBG-151900|ENSMUSG00000053279|11668|0|<1.0E-5| ; Aldh7a1|IDBG-147695|ENSMUSG00000053644|110695|0|<1.0E-5| ; Asl|IDBG-202187|ENSMUSG00000025533|109900|0|<1.0E-5| ; Lcmt2|IDBG-201767|ENSMUSG00000074890|329504|0|<1.0E-5| ; Nos3|IDBG-140461|ENSMUSG00000028978|18127|0|<1.0E-5| ; Prodh|IDBG-141018|ENSMUSG00000003526|19125|0|<1.0E-5| ;
IFN gamma signaling pathway(JAK1 JAK2 STAT1) ( IFN gamma signaling(JAK1 JAK2 STAT1) )	9892	INOH	10090	2	5	0.4	0.0123445	0.0830994	Ifng ; Stat1 ;	Ifng|IDBG-192196|ENSMUSG00000055170|15978|0|<1.0E-5| ; Stat1|IDBG-153162|ENSMUSG00000026104|20846|0|<1.0E-5| ;
RIG-I/MDA5 mediated induction of IFN-alpha/beta pathways	11495	REACTOME	10090	2	5	0.4	0.0123445	0.0830994	Dhx58 ; Isg15 ;	Dhx58|IDBG-211512|ENSMUSG00000017830|80861|0|<1.0E-5| ; Isg15|IDBG-137564|ENSMUSG00000035692|100038882|0|<1.0E-5| ;
Viral dsRNA:TLR3:TRIF Complex Activates RIP1	11473	REACTOME	10090	3	14	0.21	0.0129905	0.0853662	Nfkbia ; Tlr3 ; Zbp1 ;	Nfkbia|IDBG-140708|ENSMUSG00000021025|18035|0|<1.0E-5| ; Tlr3|IDBG-152685|ENSMUSG00000031639|142980|0|<1.0E-5| ; Zbp1|IDBG-213369|ENSMUSG00000027514|58203|0|<1.0E-5| ;
Release of eIF4E	11881	REACTOME	10090	2	6	0.33	0.0180733	0.113369	Eif4e ; Eif4ebp1 ;	Eif4e|IDBG-196687|ENSMUSG00000028156|13684|0|<1.0E-5| ; Eif4ebp1|IDBG-145947|ENSMUSG00000031490|13685|0|<1.0E-5| ;
Viral dsRNA:TLR3:TRIF Complex Activates TBK1/IKK epsilon	11475	REACTOME	10090	2	6	0.33	0.0180733	0.113369	Irf7 ; Tlr3 ;	Irf7|IDBG-212081|ENSMUSG00000025498|54123|0|<1.0E-5| ; Tlr3|IDBG-152685|ENSMUSG00000031639|142980|0|<1.0E-5| ;
African trypanosomiasis	10402	KEGG	10090	4	29	0.14	0.0201072	0.123324	Fas ; Icam1 ; Ifng ; Myd88 ;	Fas|IDBG-159577|ENSMUSG00000024778|14102|0|<1.0E-5| ; Icam1|IDBG-138668|ENSMUSG00000037405|15894|0|<1.0E-5| ; Ifng|IDBG-192196|ENSMUSG00000055170|15978|0|<1.0E-5| ; Myd88|IDBG-204565|ENSMUSG00000032508|17874|0|<1.0E-5| ;
PPAR signaling pathway	696	KEGG	10090	7	77	0.09	0.0218216	0.13093	Acaa1b ; Angptl4 ; Apoc3 ; Cpt2 ; Hmgcs2 ; Sorbs1 ; Ubc ;	Acaa1b|IDBG-204422|ENSMUSG00000010651|235674|0|<1.0E-5| ; Angptl4|IDBG-167867|ENSMUSG00000002289|57875|0|<1.0E-5| ; Apoc3|IDBG-161220|ENSMUSG00000032081|11814|0|<1.0E-5| ; Cpt2|IDBG-172182|ENSMUSG00000028607|12896|0|<1.0E-5| ; Hmgcs2|IDBG-177864|ENSMUSG00000027875|15360|0|<1.0E-5| ; Sorbs1|IDBG-164596|ENSMUSG00000025006|20411|0|<1.0E-5| ; Ubc|IDBG-201307|ENSMUSG00000008348|22190|0|<1.0E-5| ;
Fatty acid metabolism	782	KEGG	10090	5	45	0.11	0.0231834	0.136141	Acaa1b ; Aldh1a1 ; Aldh7a1 ; Cpt2 ; Eci2 ;	Acaa1b|IDBG-204422|ENSMUSG00000010651|235674|0|<1.0E-5| ; Aldh1a1|IDBG-151900|ENSMUSG00000053279|11668|0|<1.0E-5| ; Aldh7a1|IDBG-147695|ENSMUSG00000053644|110695|0|<1.0E-5| ; Cpt2|IDBG-172182|ENSMUSG00000028607|12896|0|<1.0E-5| ; Eci2|IDBG-144727|ENSMUSG00000021417|23986|0|<1.0E-5| ;
Pathways in cancer	4393	KEGG	10090	19	318	0.06	0.0232578	0.133732	Bid ; Birc3 ; Casp8 ; Ccnd1 ; Cdkn1a ; Col4a1 ; Col4a2 ; Dapk1 ; Egfr ; Fas ; Fzd4 ; Hdac1 ; Itga6 ; Nfkbia ; Pml ; Ptgs2 ; Slc2a1 ; Stat1 ; Zbtb16 ;	Bid|IDBG-184076|ENSMUSG00000004446|12122|0|<1.0E-5| ; Birc3|IDBG-133177|ENSMUSG00000032000|11796|0|<1.0E-5| ; Casp8|IDBG-157464|ENSMUSG00000026029|12370|0|<1.0E-5| ; Ccnd1|IDBG-212973|ENSMUSG00000070348|12443|0|<1.0E-5| ; Cdkn1a|IDBG-159848|ENSMUSG00000023067|12575|0|<1.0E-5| ; Col4a1|IDBG-132200|ENSMUSG00000031502|12826|0|<1.0E-5| ; Col4a2|IDBG-132421|ENSMUSG00000031503|12827|0|<1.0E-5| ; Dapk1|…
Activation of the mRNA upon binding of the cap-binding complex and eIFs, and subsequent binding to 43S	11546	REACTOME	10090	2	7	0.29	0.0246986	0.133663	Eif4e ; Eif4ebp1 ;	Eif4e|IDBG-196687|ENSMUSG00000028156|13684|0|<1.0E-5| ; Eif4ebp1|IDBG-145947|ENSMUSG00000031490|13685|0|<1.0E-5| ;
Gene expression of SOCS1 by STAT dimer ( JAK-STAT pathway and regulation pathway Diagram )	9781	INOH	10090	2	7	0.29	0.0246986	0.133663	Stat1 ; Stat2 ;	Stat1|IDBG-153162|ENSMUSG00000026104|20846|0|<1.0E-5| ; Stat2|IDBG-197036|ENSMUSG00000040033|20847|0|<1.0E-5| ;
TRAF6 Mediated Induction of proinflammatory cytokines	11474	REACTOME	10090	2	7	0.29	0.0246986	0.133663	Map3k7 ; Tlr3 ;	Map3k7|IDBG-132962|ENSMUSG00000028284|26409|0|<1.0E-5| ; Tlr3|IDBG-152685|ENSMUSG00000031639|142980|0|<1.0E-5| ;
Valine, leucine and isoleucine degradation	659	KEGG	10090	5	48	0.1	0.0297655	0.157986	Acaa1b ; Aldh1a1 ; Aldh7a1 ; Hmgcs2 ; Ivd ;	Acaa1b|IDBG-204422|ENSMUSG00000010651|235674|0|<1.0E-5| ; Aldh1a1|IDBG-151900|ENSMUSG00000053279|11668|0|<1.0E-5| ; Aldh7a1|IDBG-147695|ENSMUSG00000053644|110695|0|<1.0E-5| ; Hmgcs2|IDBG-177864|ENSMUSG00000027875|15360|0|<1.0E-5| ; Ivd|IDBG-198681|ENSMUSG00000027332|56357|0|<1.0E-5| ;
Prion diseases	4363	KEGG	10090	4	33	0.12	0.0309416	0.16113	C1qa ; C1qb ; C1qc ; Ccl5 ;	C1qa|IDBG-198277|ENSMUSG00000036887|12259|0|<1.0E-5| ; C1qb|IDBG-198224|ENSMUSG00000036905|12260|0|<1.0E-5| ; C1qc|IDBG-198256|ENSMUSG00000036896|12262|0|<1.0E-5| ; Ccl5|IDBG-205509|ENSMUSG00000035042|20304|0|<1.0E-5| ;
Small cell lung cancer	747	KEGG	10090	7	83	0.08	0.0313876	0.160426	Birc3 ; Ccnd1 ; Col4a1 ; Col4a2 ; Itga6 ; Nfkbia ; Ptgs2 ;	Birc3|IDBG-133177|ENSMUSG00000032000|11796|0|<1.0E-5| ; Ccnd1|IDBG-212973|ENSMUSG00000070348|12443|0|<1.0E-5| ; Col4a1|IDBG-132200|ENSMUSG00000031502|12826|0|<1.0E-5| ; Col4a2|IDBG-132421|ENSMUSG00000031503|12827|0|<1.0E-5| ; Itga6|IDBG-179059|ENSMUSG00000027111|16403|0|<1.0E-5| ; Nfkbia|IDBG-140708|ENSMUSG00000021025|18035|0|<1.0E-5| ; Ptgs2|IDBG-197327|ENSMUSG00000032487|19225|0|<1.0E-5| ;
Dissolution of Fibrin Clot	11710	REACTOME	10090	2	8	0.25	0.0321477	0.158442	Plat ; Plaur ;	Plat|IDBG-141184|ENSMUSG00000031538|18791|0|<1.0E-5| ; Plaur|IDBG-154827|ENSMUSG00000046223|18793|0|<1.0E-5| ;
Regulation of pyruvate dehydrogenase (PDH) complex	11374	REACTOME	10090	2	8	0.25	0.0321477	0.158442	Pdk1 ; Pdk4 ;	Pdk1|IDBG-179277|ENSMUSG00000006494|228026|0|<1.0E-5| ; Pdk4|IDBG-128156|ENSMUSG00000019577|27273|0|<1.0E-5| ;
Cell cycle	717	KEGG	10090	9	121	0.07	0.0324814	0.157278	Ccnd1 ; Ccnd3 ; Cdkn1a ; Gadd45g ; Hdac1 ; Mcm6 ; Orc6 ; Pttg1 ; Ywhaq ;	Ccnd1|IDBG-212973|ENSMUSG00000070348|12443|0|<1.0E-5| ; Ccnd3|IDBG-189288|ENSMUSG00000034165|12445|0|<1.0E-5| ; Cdkn1a|IDBG-159848|ENSMUSG00000023067|12575|0|<1.0E-5| ; Gadd45g|IDBG-152599|ENSMUSG00000021453|23882|0|<1.0E-5| ; Hdac1|IDBG-191058|ENSMUSG00000028800|433759|0|<1.0E-5| ; Mcm6|IDBG-189829|ENSMUSG00000026355|17219|0|<1.0E-5| ; Orc6|IDBG-177097|ENSMUSG00000031697|56452|0|<1.0E-5| ; Pttg1…
ECM-receptor interaction	639	KEGG	10090	7	84	0.08	0.0332173	0.158068	Cd44 ; Col4a1 ; Col4a2 ; Itga6 ; Sdc4 ; Thbs4 ; Vwf ;	Cd44|IDBG-193505|ENSMUSG00000005087|12505|0|<1.0E-5| ; Col4a1|IDBG-132200|ENSMUSG00000031502|12826|0|<1.0E-5| ; Col4a2|IDBG-132421|ENSMUSG00000031503|12827|0|<1.0E-5| ; Itga6|IDBG-179059|ENSMUSG00000027111|16403|0|<1.0E-5| ; Sdc4|IDBG-212144|ENSMUSG00000017009|20971|0|<1.0E-5| ; Thbs4|IDBG-172328|ENSMUSG00000021702|21828|0|<1.0E-5| ; Vwf|IDBG-189967|ENSMUSG00000001930|22371|0|<1.0E-5| ;
Fc gamma R-mediated phagocytosis	4349	KEGG	10090	7	87	0.08	0.0391288	0.183043	Dnm3 ; Fcgr1 ; Fcgr2b ; Hck ; Pld1 ; Prkcd ; Ptprc ;	Dnm3|IDBG-201700|ENSMUSG00000040265|103967|0|<1.0E-5| ; Fcgr1|IDBG-175237|ENSMUSG00000015947|14129|0|<1.0E-5| ; Fcgr2b|IDBG-203935|ENSMUSG00000026656|14130|0|<1.0E-5| ; Hck|IDBG-209984|ENSMUSG00000003283|15162|0|<1.0E-5| ; Pld1|IDBG-134603|ENSMUSG00000027695|18805|0|<1.0E-5| ; Prkcd|IDBG-142854|ENSMUSG00000021948|18753|0|<1.0E-5| ; Ptprc|IDBG-195821|ENSMUSG00000026395|19264|0|<1.0E-5| ;
Toll-like receptor signaling pathway (through ECSIT, MEKK1, MKKs, JNK cascade) ( Toll-like receptor signaling pathway (through ECSIT, MEKK1, MKKs, JNK cascade) )	9735	INOH	10090	3	21	0.14	0.0393605	0.181058	Cd14 ; Ly96 ; Myd88 ;	Cd14|IDBG-138525|ENSMUSG00000051439|12475|0|<1.0E-5| ; Ly96|IDBG-135441|ENSMUSG00000025779|17087|0|<1.0E-5| ; Myd88|IDBG-204565|ENSMUSG00000032508|17874|0|<1.0E-5| ;
B cell receptor signaling pathway ( B cell receptor signaling )	9703	INOH	10090	5	52	0.1	0.0402145	0.181954	Blnk ; Ighm ; Lck ; Map3k7 ; Nfkbia ;	Blnk|IDBG-165316|ENSMUSG00000061132|17060|0|<1.0E-5| ; Ighm|IDBG-222557|ENSMUSG00000076617||0|<1.0E-5| ; Lck|IDBG-191117|ENSMUSG00000000409|16818|0|<1.0E-5| ; Map3k7|IDBG-132962|ENSMUSG00000028284|26409|0|<1.0E-5| ; Nfkbia|IDBG-140708|ENSMUSG00000021025|18035|0|<1.0E-5| ;
Activation of Pro-Caspase 8	11759	REACTOME	10090	2	9	0.22	0.0403521	0.171341	Casp8 ; Fas ;	Casp8|IDBG-157464|ENSMUSG00000026029|12370|0|<1.0E-5| ; Fas|IDBG-159577|ENSMUSG00000024778|14102|0|<1.0E-5| ;
Growth hormone signaling pathway(JAK2 STAT5) ( Growth hormone signaling(JAK2 STAT5) )	10096	INOH	10090	2	9	0.22	0.0403521	0.171341	Ptpn11 ; Socs3 ;	Ptpn11|IDBG-196834|ENSMUSG00000043733|19247|0|<1.0E-5| ; Socs3|IDBG-214604|ENSMUSG00000053113|12702|0|<1.0E-5| ;
Phosphorylation of CD3 and TCR zeta chains	11567	REACTOME	10090	2	9	0.22	0.0403521	0.171341	Lck ; Ptprc ;	Lck|IDBG-191117|ENSMUSG00000000409|16818|0|<1.0E-5| ; Ptprc|IDBG-195821|ENSMUSG00000026395|19264|0|<1.0E-5| ;
Triglyceride Biosynthesis	11434	REACTOME	10090	2	9	0.22	0.0403521	0.171341	Dgat2 ; Lpin1 ;	Dgat2|IDBG-200580|ENSMUSG00000030747|67800|0|<1.0E-5| ; Lpin1|IDBG-129213|ENSMUSG00000020593|14245|0|<1.0E-5| ;
Toll-like receptor signaling pathway (through ECSIT, MEKK1, MKKs, p38 cascade) ( Toll-like receptor signaling pathway (through ECSIT, MEKK1, MKKs, p38 cascade) )	9510	INOH	10090	3	22	0.14	0.044382	0.185597	Cd14 ; Ly96 ; Myd88 ;	Cd14|IDBG-138525|ENSMUSG00000051439|12475|0|<1.0E-5| ; Ly96|IDBG-135441|ENSMUSG00000025779|17087|0|<1.0E-5| ; Myd88|IDBG-204565|ENSMUSG00000032508|17874|0|<1.0E-5| ;
Jak-STAT signaling pathway	651	KEGG	10090	10	150	0.07	0.0474447	0.195444	Ccnd1 ; Ccnd3 ; Ifng ; Il2rg ; Irf9 ; Osmr ; Ptpn11 ; Socs3 ; Stat1 ; Stat2 ;	Ccnd1|IDBG-212973|ENSMUSG00000070348|12443|0|<1.0E-5| ; Ccnd3|IDBG-189288|ENSMUSG00000034165|12445|0|<1.0E-5| ; Ifng|IDBG-192196|ENSMUSG00000055170|15978|0|<1.0E-5| ; Il2rg|IDBG-163447|ENSMUSG00000031304|16186|0|<1.0E-5| ; Irf9|IDBG-164579|ENSMUSG00000002325|16391|0|<1.0E-5| ; Osmr|IDBG-128241|ENSMUSG00000022146|18414|0|<1.0E-5| ; Ptpn11|IDBG-196834|ENSMUSG00000043733|19247|0|<1.0E-5| ; Socs3|IDB…
Regulation of KIT signaling	11929	REACTOME	10090	2	10	0.2	0.0492472	0.196989	Lck ; Sh2b2 ;	Lck|IDBG-191117|ENSMUSG00000000409|16818|0|<1.0E-5| ; Sh2b2|IDBG-204502|ENSMUSG00000005057|23921|0|<1.0E-5| ;
Sulfur metabolism	638	KEGG	10090	2	10	0.2	0.0492472	0.196989	Sult1a1 ; Sult2b1 ;	Sult1a1|IDBG-209709|ENSMUSG00000030711|20887|0|<1.0E-5| ; Sult2b1|IDBG-184312|ENSMUSG00000003271|54200|0|<1.0E-5| ;
Drug metabolism - other enzymes	2820	KEGG	10090	5	55	0.09	0.0493452	0.194561	Gusb ; Itpa ; Ugt1a10 ; Upp1 ; Xdh ;	Gusb|IDBG-202149|ENSMUSG00000025534|110006|0|<1.0E-5| ; Itpa|IDBG-206660|ENSMUSG00000074797|16434|0|<1.0E-5| ; Ugt1a10|IDBG-488741|ENSMUSG00000090165|100048662,100048744,394430|0|<1.0E-5| ; Upp1|IDBG-149661|ENSMUSG00000020407|22271|0|<1.0E-5| ; Xdh|IDBG-197509|ENSMUSG00000024066|22436|0|<1.0E-5| ;
Asthma	2791	KEGG	10090	3	23	0.13	0.0497056	0.193222	Fcer1g ; H2-Aa ; H2-DMb2 ;	Fcer1g|IDBG-204231|ENSMUSG00000058715|14127|0|<1.0E-5| ; H2-Aa|IDBG-170982|ENSMUSG00000036594|14960|0|<1.0E-5| ; H2-DMb2|IDBG-170493|ENSMUSG00000037548|15000|0|<1.0E-5| ;
Negative feedback regulation of JAK STAT pathway by (cytokine receptor degradation signaling) ( JAK-STAT pathway and regulation pathway Diagram )	9644	INOH	10090	4	39	0.1	0.0525639	0.201495	Il2rg ; Socs3 ; Stat1 ; Stat2 ;	Il2rg|IDBG-163447|ENSMUSG00000031304|16186|0|<1.0E-5| ; Socs3|IDBG-214604|ENSMUSG00000053113|12702|0|<1.0E-5| ; Stat1|IDBG-153162|ENSMUSG00000026104|20846|0|<1.0E-5| ; Stat2|IDBG-197036|ENSMUSG00000040033|20847|0|<1.0E-5| ;
Ascorbate and aldarate metabolism	669	KEGG	10090	3	24	0.13	0.0553251	0.206348	Aldh1a1 ; Aldh7a1 ; Ugt1a10 ;	Aldh1a1|IDBG-151900|ENSMUSG00000053279|11668|0|<1.0E-5| ; Aldh7a1|IDBG-147695|ENSMUSG00000053644|110695|0|<1.0E-5| ; Ugt1a10|IDBG-488741|ENSMUSG00000090165|100048662,100048744,394430|0|<1.0E-5| ;
IL-1 signaling(through IKK-NFkB cascade)(canonical) ( IL-1 signaling pathway (through NF-kappaB) )	10137	INOH	10090	3	24	0.13	0.0553251	0.206348	Map3k7 ; Myd88 ; Nfkbia ;	Map3k7|IDBG-132962|ENSMUSG00000028284|26409|0|<1.0E-5| ; Myd88|IDBG-204565|ENSMUSG00000032508|17874|0|<1.0E-5| ; Nfkbia|IDBG-140708|ENSMUSG00000021025|18035|0|<1.0E-5| ;
Caspase-mediated cleavage of cytoskeletal proteins	11744	REACTOME	10090	2	11	0.18	0.058772	0.202763	Casp8 ; Vim ;	Casp8|IDBG-157464|ENSMUSG00000026029|12370|0|<1.0E-5| ; Vim|IDBG-137864|ENSMUSG00000026728|22352|0|<1.0E-5| ;
Costimulation by the CD28 family	11563	REACTOME	10090	2	11	0.18	0.058772	0.202763	Icosl ; Ptpn11 ;	Icosl|IDBG-168471|ENSMUSG00000000732|50723|0|<1.0E-5| ; Ptpn11|IDBG-196834|ENSMUSG00000043733|19247|0|<1.0E-5| ;
Cytosolic sulfonation of small molecules	11398	REACTOME	10090	2	11	0.18	0.058772	0.202763	Sult1a1 ; Sult2b1 ;	Sult1a1|IDBG-209709|ENSMUSG00000030711|20887|0|<1.0E-5| ; Sult2b1|IDBG-184312|ENSMUSG00000003271|54200|0|<1.0E-5| ;
GAB1 signalosome	11816	REACTOME	10090	2	11	0.18	0.058772	0.202763	Egfr ; Ptpn11 ;	Egfr|IDBG-151194|ENSMUSG00000020122|13649|0|<1.0E-5| ; Ptpn11|IDBG-196834|ENSMUSG00000043733|19247|0|<1.0E-5| ;
NF-kB signaling ( Toll-like receptor signaling pathway (trough NF-kappaB) )	10067	INOH	10090	2	11	0.18	0.058772	0.202763	Map3k7 ; Nfkbia ;	Map3k7|IDBG-132962|ENSMUSG00000028284|26409|0|<1.0E-5| ; Nfkbia|IDBG-140708|ENSMUSG00000021025|18035|0|<1.0E-5| ;
Negative feedback regulation of JAK STAT pathway by (JAK degradation signaling) ( JAK-STAT pathway and regulation pathway Diagram )	9988	INOH	10090	2	11	0.18	0.058772	0.202763	Stat1 ; Stat2 ;	Stat1|IDBG-153162|ENSMUSG00000026104|20846|0|<1.0E-5| ; Stat2|IDBG-197036|ENSMUSG00000040033|20847|0|<1.0E-5| ;
Integrin signaling pathway ( Integrin signaling pathway )	9503	INOH	10090	7	97	0.07	0.0636231	0.21679	Cd44 ; Col4a1 ; Col4a2 ; Itga6 ; Itgb2 ; Lck ; Sdc4 ;	Cd44|IDBG-193505|ENSMUSG00000005087|12505|0|<1.0E-5| ; Col4a1|IDBG-132200|ENSMUSG00000031502|12826|0|<1.0E-5| ; Col4a2|IDBG-132421|ENSMUSG00000031503|12827|0|<1.0E-5| ; Itga6|IDBG-179059|ENSMUSG00000027111|16403|0|<1.0E-5| ; Itgb2|IDBG-167243|ENSMUSG00000000290|16414|0|<1.0E-5| ; Lck|IDBG-191117|ENSMUSG00000000409|16818|0|<1.0E-5| ; Sdc4|IDBG-212144|ENSMUSG00000017009|20971|0|<1.0E-5| ;
Bladder cancer	616	KEGG	10090	4	42	0.1	0.0657974	0.221465	Ccnd1 ; Cdkn1a ; Dapk1 ; Egfr ;	Ccnd1|IDBG-212973|ENSMUSG00000070348|12443|0|<1.0E-5| ; Cdkn1a|IDBG-159848|ENSMUSG00000023067|12575|0|<1.0E-5| ; Dapk1|IDBG-159357|ENSMUSG00000021559|69635|0|<1.0E-5| ; Egfr|IDBG-151194|ENSMUSG00000020122|13649|0|<1.0E-5| ;
Proteasome	630	KEGG	10090	4	43	0.09	0.0705595	0.234631	Ifng ; Psmb10 ; Psmb8 ; Psme4 ;	Ifng|IDBG-192196|ENSMUSG00000055170|15978|0|<1.0E-5| ; Psmb10|IDBG-189173|ENSMUSG00000031897|19171|0|<1.0E-5| ; Psmb8|IDBG-170702|ENSMUSG00000024338|16913|0|<1.0E-5| ; Psme4|IDBG-158627|ENSMUSG00000040850|103554|0|<1.0E-5| ;
Hematopoietic cell lineage	682	KEGG	10090	6	81	0.07	0.074835	0.245887	Cd14 ; Cd38 ; Cd44 ; Csf1 ; Fcgr1 ; Itga6 ;	Cd14|IDBG-138525|ENSMUSG00000051439|12475|0|<1.0E-5| ; Cd38|IDBG-161475|ENSMUSG00000029084|12494|0|<1.0E-5| ; Cd44|IDBG-193505|ENSMUSG00000005087|12505|0|<1.0E-5| ; Csf1|IDBG-185535|ENSMUSG00000014599|12977|0|<1.0E-5| ; Fcgr1|IDBG-175237|ENSMUSG00000015947|14129|0|<1.0E-5| ; Itga6|IDBG-179059|ENSMUSG00000027111|16403|0|<1.0E-5| ;
Tryptophan metabolism	701	KEGG	10090	4	44	0.09	0.0754934	0.245132	Aldh1a1 ; Aldh7a1 ; Cyp1b1 ; Tdo2 ;	Aldh1a1|IDBG-151900|ENSMUSG00000053279|11668|0|<1.0E-5| ; Aldh7a1|IDBG-147695|ENSMUSG00000053644|110695|0|<1.0E-5| ; Cyp1b1|IDBG-199555|ENSMUSG00000024087|13078|0|<1.0E-5| ; Tdo2|IDBG-153973|ENSMUSG00000028011|56720|0|<1.0E-5| ;
Cytokine-cytokine receptor interaction	604	KEGG	10090	14	252	0.06	0.0769385	0.246919	Ccl12 ; Ccl2 ; Ccl3 ; Ccl5 ; Ccl6 ; Ccl9 ; Csf1 ; Cxcl10 ; Cxcl9 ; Egfr ; Fas ; Ifng ; Il2rg ; Osmr ;	Ccl12|IDBG-204539|ENSMUSG00000035352|100504977,20293|0|<1.0E-5| ; Ccl2|IDBG-204473|ENSMUSG00000035385|20296|0|<1.0E-5| ; Ccl3|IDBG-205582|ENSMUSG00000000982|20302|0|<1.0E-5| ; Ccl5|IDBG-205509|ENSMUSG00000035042|20304|0|<1.0E-5| ; Ccl6|IDBG-205549|ENSMUSG00000018927|20305|0|<1.0E-5| ; Ccl9|IDBG-205529|ENSMUSG00000019122|20308|0|<1.0E-5| ; Csf1|IDBG-185535|ENSMUSG00000014599|12977|0|<1.0E-5| ; Cxc…
Lysosome	4357	KEGG	10090	8	122	0.07	0.0773565	0.245407	Cd68 ; Ctsc ; Ctsh ; Ctss ; Ctsz ; Gusb ; Laptm5 ; Slc11a1 ;	Cd68|IDBG-191443|ENSMUSG00000018774|12514|0|<1.0E-5| ; Ctsc|IDBG-198191|ENSMUSG00000030560|13032|0|<1.0E-5| ; Ctsh|IDBG-190584|ENSMUSG00000032359|13036|0|<1.0E-5| ; Ctss|IDBG-172850|ENSMUSG00000038642|13040|0|<1.0E-5| ; Ctsz|IDBG-213479|ENSMUSG00000016256|64138|0|<1.0E-5| ; Gusb|IDBG-202149|ENSMUSG00000025534|110006|0|<1.0E-5| ; Laptm5|IDBG-192935|ENSMUSG00000028581|16792|0|<1.0E-5| ; Slc11a1|IDB…
CTLA4 inhibitory signaling	11558	REACTOME	10090	2	13	0.15	0.0794842	0.241073	Lck ; Ptpn11 ;	Lck|IDBG-191117|ENSMUSG00000000409|16818|0|<1.0E-5| ; Ptpn11|IDBG-196834|ENSMUSG00000043733|19247|0|<1.0E-5| ;
Common Pathway	11711	REACTOME	10090	2	13	0.15	0.0794842	0.241073	F13a1 ; Pros1 ;	F13a1|IDBG-145103|ENSMUSG00000039109|74145|0|<1.0E-5| ; Pros1|IDBG-170363|ENSMUSG00000022912|19128|0|<1.0E-5| ;
Cyclin D associated events in G1	11600	REACTOME	10090	2	13	0.15	0.0794842	0.241073	Ccnd1 ; Cdkn1a ;	Ccnd1|IDBG-212973|ENSMUSG00000070348|12443|0|<1.0E-5| ; Cdkn1a|IDBG-159848|ENSMUSG00000023067|12575|0|<1.0E-5| ;
Platelet Adhesion to exposed collagen	11731	REACTOME	10090	2	13	0.15	0.0794842	0.241073	Fcer1g ; Vwf ;	Fcer1g|IDBG-204231|ENSMUSG00000058715|14127|0|<1.0E-5| ; Vwf|IDBG-189967|ENSMUSG00000001930|22371|0|<1.0E-5| ;
GPVI-mediated activation cascade	11707	REACTOME	10090	3	28	0.11	0.0806114	0.241834	Fcer1g ; Lck ; Rhob ;	Fcer1g|IDBG-204231|ENSMUSG00000058715|14127|0|<1.0E-5| ; Lck|IDBG-191117|ENSMUSG00000000409|16818|0|<1.0E-5| ; Rhob|IDBG-128375|ENSMUSG00000054364|11852|0|<1.0E-5| ;
Apoptosis	759	KEGG	10090	6	84	0.07	0.0858255	0.254708	Bid ; Birc3 ; Casp8 ; Fas ; Myd88 ; Nfkbia ;	Bid|IDBG-184076|ENSMUSG00000004446|12122|0|<1.0E-5| ; Birc3|IDBG-133177|ENSMUSG00000032000|11796|0|<1.0E-5| ; Casp8|IDBG-157464|ENSMUSG00000026029|12370|0|<1.0E-5| ; Fas|IDBG-159577|ENSMUSG00000024778|14102|0|<1.0E-5| ; Myd88|IDBG-204565|ENSMUSG00000032508|17874|0|<1.0E-5| ; Nfkbia|IDBG-140708|ENSMUSG00000021025|18035|0|<1.0E-5| ;
Endocytosis	4385	KEGG	10090	12	212	0.06	0.0870422	0.255571	Cav2 ; Dnm3 ; Egfr ; H2-D1 ; H2-K1 ; H2-Q6 ; H2-Q8 ; H2-T22 ; Il2rg ; Pld1 ; Pml ; Rnf41 ;	Cav2|IDBG-128997|ENSMUSG00000000058|12390|0|<1.0E-5| ; Dnm3|IDBG-201700|ENSMUSG00000040265|103967|0|<1.0E-5| ; Egfr|IDBG-151194|ENSMUSG00000020122|13649|0|<1.0E-5| ; H2-D1|IDBG-177614|ENSMUSG00000073411|14964|0|<1.0E-5| ; H2-K1|IDBG-168781|ENSMUSG00000061232|14972|0|<1.0E-5| ; H2-Q6|IDBG-178053|ENSMUSG00000073409|110557,68395|0|<1.0E-5| ; H2-Q8|IDBG-177989|ENSMUSG00000055413||0|<1.0E-5| ; H2-T22|…
G alpha (12/13) signalling events	11865	REACTOME	10090	2	14	0.14	0.0905665	0.263119	Rhob ; Rhoc ;	Rhob|IDBG-128375|ENSMUSG00000054364|11852|0|<1.0E-5| ; Rhoc|IDBG-183068|ENSMUSG00000002233|11853|0|<1.0E-5| ;
Pentose and glucuronate interconversions	705	KEGG	10090	3	30	0.1	0.0948192	0.272605	Aldh1a1 ; Gusb ; Ugt1a10 ;	Aldh1a1|IDBG-151900|ENSMUSG00000053279|11668|0|<1.0E-5| ; Gusb|IDBG-202149|ENSMUSG00000025534|110006|0|<1.0E-5| ; Ugt1a10|IDBG-488741|ENSMUSG00000090165|100048662,100048744,394430|0|<1.0E-5| ;
Adipocytokine signaling pathway	758	KEGG	10090	5	68	0.07	0.101805	0.289673	Camkk1 ; Nfkbia ; Ptpn11 ; Slc2a1 ; Socs3 ;	Camkk1|IDBG-197494|ENSMUSG00000020785|55984|0|<1.0E-5| ; Nfkbia|IDBG-140708|ENSMUSG00000021025|18035|0|<1.0E-5| ; Ptpn11|IDBG-196834|ENSMUSG00000043733|19247|0|<1.0E-5| ; Slc2a1|IDBG-182400|ENSMUSG00000028645|20525|0|<1.0E-5| ; Socs3|IDBG-214604|ENSMUSG00000053113|12702|0|<1.0E-5| ;
Assembly of the pre-replicative complex	11614	REACTOME	10090	2	15	0.13	0.102068	0.281707	Mcm6 ; Orc6 ;	Mcm6|IDBG-189829|ENSMUSG00000026355|17219|0|<1.0E-5| ; Orc6|IDBG-177097|ENSMUSG00000031697|56452|0|<1.0E-5| ;
Sema4D induced cell migration and growth-cone collapse	11770	REACTOME	10090	2	15	0.13	0.102068	0.281707	Rhob ; Rhoc ;	Rhob|IDBG-128375|ENSMUSG00000054364|11852|0|<1.0E-5| ; Rhoc|IDBG-183068|ENSMUSG00000002233|11853|0|<1.0E-5| ;
Smooth Muscle Contraction	11766	REACTOME	10090	2	15	0.13	0.102068	0.281707	Sorbs1 ; Tpm4 ;	Sorbs1|IDBG-164596|ENSMUSG00000025006|20411|0|<1.0E-5| ; Tpm4|IDBG-167420|ENSMUSG00000031799|326618|0|<1.0E-5| ;
Focal adhesion	788	KEGG	10090	11	197	0.06	0.105774	0.289046	Birc3 ; Cav2 ; Ccnd1 ; Ccnd3 ; Col4a1 ; Col4a2 ; Diap1 ; Egfr ; Itga6 ; Thbs4 ; Vwf ;	Birc3|IDBG-133177|ENSMUSG00000032000|11796|0|<1.0E-5| ; Cav2|IDBG-128997|ENSMUSG00000000058|12390|0|<1.0E-5| ; Ccnd1|IDBG-212973|ENSMUSG00000070348|12443|0|<1.0E-5| ; Ccnd3|IDBG-189288|ENSMUSG00000034165|12445|0|<1.0E-5| ; Col4a1|IDBG-132200|ENSMUSG00000031502|12826|0|<1.0E-5| ; Col4a2|IDBG-132421|ENSMUSG00000031503|12827|0|<1.0E-5| ; Diap1|IDBG-140703|ENSMUSG00000024456|13367|0|<1.0E-5| ; Egfr|I…
Orc1 removal from chromatin	11586	REACTOME	10090	5	70	0.07	0.111665	0.302154	Cdkn1a ; Mcm6 ; Orc6 ; Psmb10 ; Psme4 ;	Cdkn1a|IDBG-159848|ENSMUSG00000023067|12575|0|<1.0E-5| ; Mcm6|IDBG-189829|ENSMUSG00000026355|17219|0|<1.0E-5| ; Orc6|IDBG-177097|ENSMUSG00000031697|56452|0|<1.0E-5| ; Psmb10|IDBG-189173|ENSMUSG00000031897|19171|0|<1.0E-5| ; Psme4|IDBG-158627|ENSMUSG00000040850|103554|0|<1.0E-5| ;
Glycerolipid metabolism	772	KEGG	10090	4	51	0.08	0.114604	0.307094	Aldh1a1 ; Aldh7a1 ; Dgat2 ; Mboat2 ;	Aldh1a1|IDBG-151900|ENSMUSG00000053279|11668|0|<1.0E-5| ; Aldh7a1|IDBG-147695|ENSMUSG00000053644|110695|0|<1.0E-5| ; Dgat2|IDBG-200580|ENSMUSG00000030747|67800|0|<1.0E-5| ; Mboat2|IDBG-131242|ENSMUSG00000020646|67216|0|<1.0E-5| ;
Insulin signaling pathway	664	KEGG	10090	8	134	0.06	0.116466	0.309082	Eif4e ; Eif4ebp1 ; Flot1 ; Mknk1 ; Phkg1 ; Sh2b2 ; Socs3 ; Sorbs1 ;	Eif4e|IDBG-196687|ENSMUSG00000028156|13684|0|<1.0E-5| ; Eif4ebp1|IDBG-145947|ENSMUSG00000031490|13685|0|<1.0E-5| ; Flot1|IDBG-179083|ENSMUSG00000059714|14251|0|<1.0E-5| ; Mknk1|IDBG-176847|ENSMUSG00000028708|17346|0|<1.0E-5| ; Phkg1|IDBG-202082|ENSMUSG00000025537|18682|0|<1.0E-5| ; Sh2b2|IDBG-204502|ENSMUSG00000005057|23921|0|<1.0E-5| ; Socs3|IDBG-214604|ENSMUSG00000053113|12702|0|<1.0E-5| ; Sorb…
Glutathione metabolism	628	KEGG	10090	4	52	0.08	0.120803	0.317539	Gsto1 ; Gstz1 ; Idh2 ; Rrm2 ;	Gsto1|IDBG-175652|ENSMUSG00000025068|14873|0|<1.0E-5| ; Gstz1|IDBG-159928|ENSMUSG00000021033|14874|0|<1.0E-5| ; Idh2|IDBG-194560|ENSMUSG00000030541|269951|0|<1.0E-5| ; Rrm2|IDBG-131192|ENSMUSG00000020649|20135|0|<1.0E-5| ;
Chronic myeloid leukemia	777	KEGG	10090	5	72	0.07	0.121969	0.31758	Ccnd1 ; Cdkn1a ; Hdac1 ; Nfkbia ; Ptpn11 ;	Ccnd1|IDBG-212973|ENSMUSG00000070348|12443|0|<1.0E-5| ; Cdkn1a|IDBG-159848|ENSMUSG00000023067|12575|0|<1.0E-5| ; Hdac1|IDBG-191058|ENSMUSG00000028800|433759|0|<1.0E-5| ; Nfkbia|IDBG-140708|ENSMUSG00000021025|18035|0|<1.0E-5| ; Ptpn11|IDBG-196834|ENSMUSG00000043733|19247|0|<1.0E-5| ;
Downstream TCR signaling	11566	REACTOME	10090	3	34	0.09	0.125979	0.324956	Lck ; Map3k7 ; Nfkbia ;	Lck|IDBG-191117|ENSMUSG00000000409|16818|0|<1.0E-5| ; Map3k7|IDBG-132962|ENSMUSG00000028284|26409|0|<1.0E-5| ; Nfkbia|IDBG-140708|ENSMUSG00000021025|18035|0|<1.0E-5| ;
Apoptotic cleavage of cellular proteins	11746	REACTOME	10090	2	17	0.12	0.126151	0.316523	Casp8 ; Prkcd ;	Casp8|IDBG-157464|ENSMUSG00000026029|12370|0|<1.0E-5| ; Prkcd|IDBG-142854|ENSMUSG00000021948|18753|0|<1.0E-5| ;
HDL-mediated lipid transport	11418	REACTOME	10090	2	17	0.12	0.126151	0.316523	Apoc3 ; Scarb1 ;	Apoc3|IDBG-161220|ENSMUSG00000032081|11814|0|<1.0E-5| ; Scarb1|IDBG-201281|ENSMUSG00000037936|20778|0|<1.0E-5| ;
Removal of licensing factors from origins	11620	REACTOME	10090	2	17	0.12	0.126151	0.316523	Mcm6 ; Orc6 ;	Mcm6|IDBG-189829|ENSMUSG00000026355|17219|0|<1.0E-5| ; Orc6|IDBG-177097|ENSMUSG00000031697|56452|0|<1.0E-5| ;
T cell receptor signaling (PLC gamma, PKC, Ras and IKK-NF-kappaB cascade) ( CD4 T cell receptor signaling (NF-kB cascade) )	10151	INOH	10090	4	54	0.07	0.133621	0.332246	H2-Aa ; Lck ; Map3k7 ; Nfkbia ;	H2-Aa|IDBG-170982|ENSMUSG00000036594|14960|0|<1.0E-5| ; Lck|IDBG-191117|ENSMUSG00000000409|16818|0|<1.0E-5| ; Map3k7|IDBG-132962|ENSMUSG00000028284|26409|0|<1.0E-5| ; Nfkbia|IDBG-140708|ENSMUSG00000021025|18035|0|<1.0E-5| ;
Fas signaling pathway ( Fas signaling pathway )	10228	INOH	10090	2	18	0.11	0.13865	0.341672	Casp8 ; Fas ;	Casp8|IDBG-157464|ENSMUSG00000026029|12370|0|<1.0E-5| ; Fas|IDBG-159577|ENSMUSG00000024778|14102|0|<1.0E-5| ;
Mammalian Wnt signaling pathway ( Mammalian Wnt signaling pathway Diagram )	9533	INOH	10090	5	76	0.07	0.14384	0.348244	Cd44 ; Dkk3 ; Fzd4 ; Map3k7 ; Sdc4 ;	Cd44|IDBG-193505|ENSMUSG00000005087|12505|0|<1.0E-5| ; Dkk3|IDBG-206913|ENSMUSG00000030772|50781|0|<1.0E-5| ; Fzd4|IDBG-198316|ENSMUSG00000049791|14366|0|<1.0E-5| ; Map3k7|IDBG-132962|ENSMUSG00000028284|26409|0|<1.0E-5| ; Sdc4|IDBG-212144|ENSMUSG00000017009|20971|0|<1.0E-5| ;
Ribosome	756	KEGG	10090	5	76	0.07	0.14384	0.348244	Rpl17 ; Rpl26 ; Rpl5 ; Rps14 ; Rps9 ;	Rpl17|IDBG-158673|ENSMUSG00000062328|100042880,100505287,319195|0|<1.0E-5| ; Rpl26|IDBG-189222|ENSMUSG00000060938|19941|0|<1.0E-5| ; Rpl5|IDBG-187507|ENSMUSG00000058558|100503670,668936|0|<1.0E-5| ; Rps14|IDBG-150255|ENSMUSG00000024608|20044|0|<1.0E-5| ; Rps9|IDBG-136327|ENSMUSG00000006333|76846|0|<1.0E-5| ;
Acute myeloid leukemia	671	KEGG	10090	4	57	0.07	0.153829	0.369191	Ccnd1 ; Eif4ebp1 ; Pml ; Zbtb16 ;	Ccnd1|IDBG-212973|ENSMUSG00000070348|12443|0|<1.0E-5| ; Eif4ebp1|IDBG-145947|ENSMUSG00000031490|13685|0|<1.0E-5| ; Pml|IDBG-171712|ENSMUSG00000036986|18854|0|<1.0E-5| ; Zbtb16|IDBG-162201|ENSMUSG00000066687|235320|0|<1.0E-5| ;
Porphyrin and chlorophyll metabolism	746	KEGG	10090	3	38	0.08	0.160247	0.381276	Cp ; Gusb ; Ugt1a10 ;	Cp|IDBG-132718|ENSMUSG00000003617|12870|0|<1.0E-5| ; Gusb|IDBG-202149|ENSMUSG00000025534|110006|0|<1.0E-5| ; Ugt1a10|IDBG-488741|ENSMUSG00000090165|100048662,100048744,394430|0|<1.0E-5| ;
Deadenylation of mRNA	11524	REACTOME	10090	2	20	0.1	0.164376	0.371867	Eif4e ; Parn ;	Eif4e|IDBG-196687|ENSMUSG00000028156|13684|0|<1.0E-5| ; Parn|IDBG-133815|ENSMUSG00000022685|74108|0|<1.0E-5| ;
Dual incision reaction in GG-NER	11652	REACTOME	10090	2	20	0.1	0.164376	0.371867	Ddb2 ; Ercc1 ;	Ddb2|IDBG-190919|ENSMUSG00000002109|107986|0|<1.0E-5| ; Ercc1|IDBG-150201|ENSMUSG00000003549|13870|0|<1.0E-5| ;
Formation of incision complex in GG-NER	11653	REACTOME	10090	2	20	0.1	0.164376	0.371867	Ddb2 ; Ercc1 ;	Ddb2|IDBG-190919|ENSMUSG00000002109|107986|0|<1.0E-5| ; Ercc1|IDBG-150201|ENSMUSG00000003549|13870|0|<1.0E-5| ;
Intrinsic Pathway	11716	REACTOME	10090	2	20	0.1	0.164376	0.371867	Serping1 ; Vwf ;	Serping1|IDBG-185264|ENSMUSG00000023224|12258|0|<1.0E-5| ; Vwf|IDBG-189967|ENSMUSG00000001930|22371|0|<1.0E-5| ;
Proximal tubule bicarbonate reclamation	10388	KEGG	10090	2	20	0.1	0.164376	0.371867	Atp1a2 ; Slc4a4 ;	Atp1a2|IDBG-205352|ENSMUSG00000007097|98660|0|<1.0E-5| ; Slc4a4|IDBG-177669|ENSMUSG00000060961|54403|0|<1.0E-5| ;
Striated Muscle Contraction	11765	REACTOME	10090	2	20	0.1	0.164376	0.371867	Tpm4 ; Vim ;	Tpm4|IDBG-167420|ENSMUSG00000031799|326618|0|<1.0E-5| ; Vim|IDBG-137864|ENSMUSG00000026728|22352|0|<1.0E-5| ;
Canonical Wnt signaling pathway ( Canonical Wnt signaling pathway Diagram )	9881	INOH	10090	5	80	0.06	0.167268	0.369328	Cd44 ; Dkk3 ; Fzd4 ; Map3k7 ; Sdc4 ;	Cd44|IDBG-193505|ENSMUSG00000005087|12505|0|<1.0E-5| ; Dkk3|IDBG-206913|ENSMUSG00000030772|50781|0|<1.0E-5| ; Fzd4|IDBG-198316|ENSMUSG00000049791|14366|0|<1.0E-5| ; Map3k7|IDBG-132962|ENSMUSG00000028284|26409|0|<1.0E-5| ; Sdc4|IDBG-212144|ENSMUSG00000017009|20971|0|<1.0E-5| ;
Canonical Wnt signaling pathway ( Mammalian Wnt signaling pathway Diagram )	10350	INOH	10090	5	80	0.06	0.167268	0.369328	Cd44 ; Dkk3 ; Fzd4 ; Map3k7 ; Sdc4 ;	Cd44|IDBG-193505|ENSMUSG00000005087|12505|0|<1.0E-5| ; Dkk3|IDBG-206913|ENSMUSG00000030772|50781|0|<1.0E-5| ; Fzd4|IDBG-198316|ENSMUSG00000049791|14366|0|<1.0E-5| ; Map3k7|IDBG-132962|ENSMUSG00000028284|26409|0|<1.0E-5| ; Sdc4|IDBG-212144|ENSMUSG00000017009|20971|0|<1.0E-5| ;
Peroxisome	8124	KEGG	10090	5	80	0.06	0.167268	0.369328	Acaa1b ; Eci2 ; Idh2 ; Pxmp2 ; Xdh ;	Acaa1b|IDBG-204422|ENSMUSG00000010651|235674|0|<1.0E-5| ; Eci2|IDBG-144727|ENSMUSG00000021417|23986|0|<1.0E-5| ; Idh2|IDBG-194560|ENSMUSG00000030541|269951|0|<1.0E-5| ; Pxmp2|IDBG-189643|ENSMUSG00000029499|19301|0|<1.0E-5| ; Xdh|IDBG-197509|ENSMUSG00000024066|22436|0|<1.0E-5| ;
Neurotrophin signaling pathway	4369	KEGG	10090	7	126	0.06	0.176853	0.387392	Arhgdib ; Nfkbia ; Pdk1 ; Prkcd ; Ptpn11 ; Sh2b2 ; Ywhaq ;	Arhgdib|IDBG-195168|ENSMUSG00000030220|11857|0|<1.0E-5| ; Nfkbia|IDBG-140708|ENSMUSG00000021025|18035|0|<1.0E-5| ; Pdk1|IDBG-179277|ENSMUSG00000006494|228026|0|<1.0E-5| ; Prkcd|IDBG-142854|ENSMUSG00000021948|18753|0|<1.0E-5| ; Ptpn11|IDBG-196834|ENSMUSG00000043733|19247|0|<1.0E-5| ; Sh2b2|IDBG-204502|ENSMUSG00000005057|23921|0|<1.0E-5| ; Ywhaq|IDBG-130670|ENSMUSG00000076432|100503129,22630|0|<1.0…
Positive regulation of (transcription by R-smad:smad4 ) in TGF beta super family signaling pathway ( TGF-beta super family signaling pathway(canonical) )	10103	INOH	10090	2	21	0.1	0.177536	0.382811	Psmb10 ; Psmb8 ;	Psmb10|IDBG-189173|ENSMUSG00000031897|19171|0|<1.0E-5| ; Psmb8|IDBG-170702|ENSMUSG00000024338|16913|0|<1.0E-5| ;
SnoN degradation signaling ( TGF-beta super family signaling pathway(canonical) )	10189	INOH	10090	2	21	0.1	0.177536	0.382811	Psmb10 ; Psmb8 ;	Psmb10|IDBG-189173|ENSMUSG00000031897|19171|0|<1.0E-5| ; Psmb8|IDBG-170702|ENSMUSG00000024338|16913|0|<1.0E-5| ;
Intestinal immune network for IgA production	8107	KEGG	10090	3	40	0.08	0.178335	0.381555	H2-Aa ; H2-DMb2 ; Icosl ;	H2-Aa|IDBG-170982|ENSMUSG00000036594|14960|0|<1.0E-5| ; H2-DMb2|IDBG-170493|ENSMUSG00000037548|15000|0|<1.0E-5| ; Icosl|IDBG-168471|ENSMUSG00000000732|50723|0|<1.0E-5| ;
Dorso-ventral axis formation	4372	KEGG	10090	2	22	0.09	0.190851	0.402098	Egfr ; Notch4 ;	Egfr|IDBG-151194|ENSMUSG00000020122|13649|0|<1.0E-5| ; Notch4|IDBG-171820|ENSMUSG00000015468|18132|0|<1.0E-5| ;
Signaling by SCF-KIT	11930	REACTOME	10090	2	22	0.09	0.190851	0.402098	Lck ; Ptpn11 ;	Lck|IDBG-191117|ENSMUSG00000000409|16818|0|<1.0E-5| ; Ptpn11|IDBG-196834|ENSMUSG00000043733|19247|0|<1.0E-5| ;
Other types of O-glycan biosynthesis	4370	KEGG	10090	3	42	0.07	0.19695	0.411805	B4galt1 ; Fut9 ; Ugt1a10 ;	B4galt1|IDBG-136505|ENSMUSG00000028413|14595|0|<1.0E-5| ; Fut9|IDBG-132653|ENSMUSG00000055373|14348|0|<1.0E-5| ; Ugt1a10|IDBG-488741|ENSMUSG00000090165|100048662,100048744,394430|0|<1.0E-5| ;
T cell receptor signaling pathway	692	KEGG	10090	6	108	0.06	0.201692	0.41855	Ifng ; Lck ; Map3k7 ; Nfkbia ; Pdk1 ; Ptprc ;	Ifng|IDBG-192196|ENSMUSG00000055170|15978|0|<1.0E-5| ; Lck|IDBG-191117|ENSMUSG00000000409|16818|0|<1.0E-5| ; Map3k7|IDBG-132962|ENSMUSG00000028284|26409|0|<1.0E-5| ; Nfkbia|IDBG-140708|ENSMUSG00000021025|18035|0|<1.0E-5| ; Pdk1|IDBG-179277|ENSMUSG00000006494|228026|0|<1.0E-5| ; Ptprc|IDBG-195821|ENSMUSG00000026395|19264|0|<1.0E-5| ;
Beta-Alanine metabolism	608	KEGG	10090	2	23	0.09	0.204293	0.420784	Aldh1a1 ; Aldh7a1 ;	Aldh1a1|IDBG-151900|ENSMUSG00000053279|11668|0|<1.0E-5| ; Aldh7a1|IDBG-147695|ENSMUSG00000053644|110695|0|<1.0E-5| ;
Hypertrophic cardiomyopathy (HCM)	4398	KEGG	10090	5	87	0.06	0.211503	0.432406	Agt ; Edn1 ; Itga6 ; Myh7 ; Tpm4 ;	Agt|IDBG-200169|ENSMUSG00000031980|11606|0|<1.0E-5| ; Edn1|IDBG-147056|ENSMUSG00000021367|13614|0|<1.0E-5| ; Itga6|IDBG-179059|ENSMUSG00000027111|16403|0|<1.0E-5| ; Myh7|IDBG-162836|ENSMUSG00000053093|140781|0|<1.0E-5| ; Tpm4|IDBG-167420|ENSMUSG00000031799|326618|0|<1.0E-5| ;
JAK-STAT pathway and regulation pathway ( JAK-STAT pathway and regulation pathway Diagram )	10320	INOH	10090	11	229	0.05	0.215233	0.436795	Egfr ; Ifng ; Il2rg ; Lck ; Map3k7 ; Mknk1 ; Prkcd ; Ptpn11 ; Socs3 ; Stat1 ; Stat2 ;	Egfr|IDBG-151194|ENSMUSG00000020122|13649|0|<1.0E-5| ; Ifng|IDBG-192196|ENSMUSG00000055170|15978|0|<1.0E-5| ; Il2rg|IDBG-163447|ENSMUSG00000031304|16186|0|<1.0E-5| ; Lck|IDBG-191117|ENSMUSG00000000409|16818|0|<1.0E-5| ; Map3k7|IDBG-132962|ENSMUSG00000028284|26409|0|<1.0E-5| ; Mknk1|IDBG-176847|ENSMUSG00000028708|17346|0|<1.0E-5| ; Prkcd|IDBG-142854|ENSMUSG00000021948|18753|0|<1.0E-5| ; Ptpn11|IDB…
IL-1 signaling(through JNK cascade)(canonical) ( IL-1 signaling pathway (through JNK cascade) )	9966	INOH	10090	2	24	0.08	0.217836	0.438852	Map3k7 ; Myd88 ;	Map3k7|IDBG-132962|ENSMUSG00000028284|26409|0|<1.0E-5| ; Myd88|IDBG-204565|ENSMUSG00000032508|17874|0|<1.0E-5| ;
Prostate cancer	773	KEGG	10090	5	89	0.06	0.224785	0.449571	Ccnd1 ; Cdkn1a ; Creb3 ; Egfr ; Nfkbia ;	Ccnd1|IDBG-212973|ENSMUSG00000070348|12443|0|<1.0E-5| ; Cdkn1a|IDBG-159848|ENSMUSG00000023067|12575|0|<1.0E-5| ; Creb3|IDBG-141934|ENSMUSG00000028466|12913|0|<1.0E-5| ; Egfr|IDBG-151194|ENSMUSG00000020122|13649|0|<1.0E-5| ; Nfkbia|IDBG-140708|ENSMUSG00000021025|18035|0|<1.0E-5| ;
Amoebiasis	10368	KEGG	10090	6	113	0.05	0.230973	0.458623	Cd14 ; Col4a1 ; Col4a2 ; Ifng ; Itgb2 ; Serpinb6a ;	Cd14|IDBG-138525|ENSMUSG00000051439|12475|0|<1.0E-5| ; Col4a1|IDBG-132200|ENSMUSG00000031502|12826|0|<1.0E-5| ; Col4a2|IDBG-132421|ENSMUSG00000031503|12827|0|<1.0E-5| ; Ifng|IDBG-192196|ENSMUSG00000055170|15978|0|<1.0E-5| ; Itgb2|IDBG-167243|ENSMUSG00000000290|16414|0|<1.0E-5| ; Serpinb6a|IDBG-143524|ENSMUSG00000060147|20719|0|<1.0E-5| ;
Biosynthesis of unsaturated fatty acids	618	KEGG	10090	2	25	0.08	0.231454	0.44362	Acaa1b ; Ptplb ;	Acaa1b|IDBG-204422|ENSMUSG00000010651|235674|0|<1.0E-5| ; Ptplb|IDBG-156609|ENSMUSG00000035376|70757|0|<1.0E-5| ;
Glycosphingolipid biosynthesis - lacto and neolacto series	731	KEGG	10090	2	25	0.08	0.231454	0.44362	B4galt1 ; Fut9 ;	B4galt1|IDBG-136505|ENSMUSG00000028413|14595|0|<1.0E-5| ; Fut9|IDBG-132653|ENSMUSG00000055373|14348|0|<1.0E-5| ;
IL-1 signaling pathway (through p38 cascade) ( IL-1 signaling pathway (through p38 cascade) )	9701	INOH	10090	2	25	0.08	0.231454	0.44362	Map3k7 ; Myd88 ;	Map3k7|IDBG-132962|ENSMUSG00000028284|26409|0|<1.0E-5| ; Myd88|IDBG-204565|ENSMUSG00000032508|17874|0|<1.0E-5| ;
Nicotinate and nicotinamide metabolism	615	KEGG	10090	2	25	0.08	0.231454	0.44362	Bst1 ; Cd38 ;	Bst1|IDBG-161385|ENSMUSG00000029082|12182|0|<1.0E-5| ; Cd38|IDBG-161475|ENSMUSG00000029084|12494|0|<1.0E-5| ;
TGF beta receptor I degradation signaling ( TGF-beta super family signaling pathway(canonical) )	10327	INOH	10090	2	25	0.08	0.231454	0.44362	Psmb10 ; Psmb8 ;	Psmb10|IDBG-189173|ENSMUSG00000031897|19171|0|<1.0E-5| ; Psmb8|IDBG-170702|ENSMUSG00000024338|16913|0|<1.0E-5| ;
Histidine metabolism	662	KEGG	10090	2	26	0.08	0.245123	0.466579	Aldh1a1 ; Aldh7a1 ;	Aldh1a1|IDBG-151900|ENSMUSG00000053279|11668|0|<1.0E-5| ; Aldh7a1|IDBG-147695|ENSMUSG00000053644|110695|0|<1.0E-5| ;
Pancreatic cancer	795	KEGG	10090	4	70	0.06	0.252046	0.476471	Ccnd1 ; Egfr ; Pld1 ; Stat1 ;	Ccnd1|IDBG-212973|ENSMUSG00000070348|12443|0|<1.0E-5| ; Egfr|IDBG-151194|ENSMUSG00000020122|13649|0|<1.0E-5| ; Pld1|IDBG-134603|ENSMUSG00000027695|18805|0|<1.0E-5| ; Stat1|IDBG-153162|ENSMUSG00000026104|20846|0|<1.0E-5| ;
AKT(PKB)-TOR signaling ( Insulin receptor signaling )	9763	INOH	10090	2	27	0.07	0.258822	0.485951	Eif4e ; Eif4ebp1 ;	Eif4e|IDBG-196687|ENSMUSG00000028156|13684|0|<1.0E-5| ; Eif4ebp1|IDBG-145947|ENSMUSG00000031490|13685|0|<1.0E-5| ;
Bile secretion	10387	KEGG	10090	4	71	0.06	0.260123	0.481839	Atp1a2 ; Scarb1 ; Slc2a1 ; Slc4a4 ;	Atp1a2|IDBG-205352|ENSMUSG00000007097|98660|0|<1.0E-5| ; Scarb1|IDBG-201281|ENSMUSG00000037936|20778|0|<1.0E-5| ; Slc2a1|IDBG-182400|ENSMUSG00000028645|20525|0|<1.0E-5| ; Slc4a4|IDBG-177669|ENSMUSG00000060961|54403|0|<1.0E-5| ;
Cardiac muscle contraction	4354	KEGG	10090	4	71	0.06	0.260123	0.481839	Atp1a2 ; Myh7 ; Tpm4 ; Uqcr10 ;	Atp1a2|IDBG-205352|ENSMUSG00000007097|98660|0|<1.0E-5| ; Myh7|IDBG-162836|ENSMUSG00000053093|140781|0|<1.0E-5| ; Tpm4|IDBG-167420|ENSMUSG00000031799|326618|0|<1.0E-5| ; Uqcr10|IDBG-142876|ENSMUSG00000059534|622178,66152|0|<1.0E-5| ;
Activation of the pre-replicative complex	11597	REACTOME	10090	2	28	0.07	0.27253	0.498135	Mcm6 ; Orc6 ;	Mcm6|IDBG-189829|ENSMUSG00000026355|17219|0|<1.0E-5| ; Orc6|IDBG-177097|ENSMUSG00000031697|56452|0|<1.0E-5| ;
TNFR1 signaling pathway ( TNFR1 signaling pathway )	9856	INOH	10090	2	28	0.07	0.27253	0.498135	Casp8 ; Nfkbia ;	Casp8|IDBG-157464|ENSMUSG00000026029|12370|0|<1.0E-5| ; Nfkbia|IDBG-140708|ENSMUSG00000021025|18035|0|<1.0E-5| ;
Positive regulation of (Transcription of SOCS by STAT dimer) in JAK STAT pathway ( JAK-STAT pathway and regulation pathway Diagram )	9480	INOH	10090	7	146	0.05	0.284464	0.516526	Egfr ; Lck ; Map3k7 ; Mknk1 ; Prkcd ; Stat1 ; Stat2 ;	Egfr|IDBG-151194|ENSMUSG00000020122|13649|0|<1.0E-5| ; Lck|IDBG-191117|ENSMUSG00000000409|16818|0|<1.0E-5| ; Map3k7|IDBG-132962|ENSMUSG00000028284|26409|0|<1.0E-5| ; Mknk1|IDBG-176847|ENSMUSG00000028708|17346|0|<1.0E-5| ; Prkcd|IDBG-142854|ENSMUSG00000021948|18753|0|<1.0E-5| ; Stat1|IDBG-153162|ENSMUSG00000026104|20846|0|<1.0E-5| ; Stat2|IDBG-197036|ENSMUSG00000040033|20847|0|<1.0E-5| ;
Salivary secretion	10386	KEGG	10090	4	74	0.05	0.284634	0.513458	Atp1a2 ; Bst1 ; Cd38 ; Lyz2 ;	Atp1a2|IDBG-205352|ENSMUSG00000007097|98660|0|<1.0E-5| ; Bst1|IDBG-161385|ENSMUSG00000029082|12182|0|<1.0E-5| ; Cd38|IDBG-161475|ENSMUSG00000029084|12494|0|<1.0E-5| ; Lyz2|IDBG-191734|ENSMUSG00000069516|17105|0|<1.0E-5| ;
Steroid hormone biosynthesis	786	KEGG	10090	3	51	0.06	0.285126	0.507708	Cyp1b1 ; Sult2b1 ; Ugt1a10 ;	Cyp1b1|IDBG-199555|ENSMUSG00000024087|13078|0|<1.0E-5| ; Sult2b1|IDBG-184312|ENSMUSG00000003271|54200|0|<1.0E-5| ; Ugt1a10|IDBG-488741|ENSMUSG00000090165|100048662,100048744,394430|0|<1.0E-5| ;
Ubiquitin-dependent degradation of Cyclin D1	11583	REACTOME	10090	3	51	0.06	0.285126	0.507708	Ccnd1 ; Psmb10 ; Psme4 ;	Ccnd1|IDBG-212973|ENSMUSG00000070348|12443|0|<1.0E-5| ; Psmb10|IDBG-189173|ENSMUSG00000031897|19171|0|<1.0E-5| ; Psme4|IDBG-158627|ENSMUSG00000040850|103554|0|<1.0E-5| ;
AKT(PKB)-mTOR signaling ( Insulin receptor signaling (Mammal) )	9721	INOH	10090	2	29	0.07	0.28623	0.506406	Eif4e ; Eif4ebp1 ;	Eif4e|IDBG-196687|ENSMUSG00000028156|13684|0|<1.0E-5| ; Eif4ebp1|IDBG-145947|ENSMUSG00000031490|13685|0|<1.0E-5| ;
B cell receptor signaling pathway	790	KEGG	10090	4	75	0.05	0.292883	0.511619	Blnk ; Fcgr2b ; Ifitm1 ; Nfkbia ;	Blnk|IDBG-165316|ENSMUSG00000061132|17060|0|<1.0E-5| ; Fcgr2b|IDBG-203935|ENSMUSG00000026656|14130|0|<1.0E-5| ; Ifitm1|IDBG-211937|ENSMUSG00000025491|68713|0|<1.0E-5| ; Nfkbia|IDBG-140708|ENSMUSG00000021025|18035|0|<1.0E-5| ;
Metabolism of xenobiotics by cytochrome P450	750	KEGG	10090	4	75	0.05	0.292883	0.511619	Cyp1b1 ; Gsto1 ; Gstz1 ; Ugt1a10 ;	Cyp1b1|IDBG-199555|ENSMUSG00000024087|13078|0|<1.0E-5| ; Gsto1|IDBG-175652|ENSMUSG00000025068|14873|0|<1.0E-5| ; Gstz1|IDBG-159928|ENSMUSG00000021033|14874|0|<1.0E-5| ; Ugt1a10|IDBG-488741|ENSMUSG00000090165|100048662,100048744,394430|0|<1.0E-5| ;
Transcriptional Regulation of Adipocyte Differentiation in 3T3-L1 Pre-adipocytes	11965	REACTOME	10090	3	52	0.06	0.295186	0.509197	Cebpb ; Klf4 ; Med8 ;	Cebpb|IDBG-213090|ENSMUSG00000056501|12608|0|<1.0E-5| ; Klf4|IDBG-148689|ENSMUSG00000003032|16600|0|<1.0E-5| ; Med8|IDBG-181342|ENSMUSG00000006392|80509|0|<1.0E-5| ;
Transcriptional Regulation of White Adipocyte Differentiation	11800	REACTOME	10090	3	52	0.06	0.295186	0.509197	Cebpb ; Klf4 ; Med8 ;	Cebpb|IDBG-213090|ENSMUSG00000056501|12608|0|<1.0E-5| ; Klf4|IDBG-148689|ENSMUSG00000003032|16600|0|<1.0E-5| ; Med8|IDBG-181342|ENSMUSG00000006392|80509|0|<1.0E-5| ;
TGF beta receptor complex degradation signaling ( TGF-beta super family signaling pathway(canonical) )	9599	INOH	10090	2	30	0.07	0.299902	0.514117	Psmb10 ; Psmb8 ;	Psmb10|IDBG-189173|ENSMUSG00000031897|19171|0|<1.0E-5| ; Psmb8|IDBG-170702|ENSMUSG00000024338|16913|0|<1.0E-5| ;
MTOR signaling pathway	743	KEGG	10090	3	53	0.06	0.305269	0.520088	Ddit4 ; Eif4e ; Eif4ebp1 ;	Ddit4|IDBG-154242|ENSMUSG00000020108|74747|0|<1.0E-5| ; Eif4e|IDBG-196687|ENSMUSG00000028156|13684|0|<1.0E-5| ; Eif4ebp1|IDBG-145947|ENSMUSG00000031490|13685|0|<1.0E-5| ;
Propanoate metabolism	732	KEGG	10090	2	31	0.06	0.313531	0.530886	Aldh1a1 ; Aldh7a1 ;	Aldh1a1|IDBG-151900|ENSMUSG00000053279|11668|0|<1.0E-5| ; Aldh7a1|IDBG-147695|ENSMUSG00000053644|110695|0|<1.0E-5| ;
Alanine, aspartate and glutamate metabolism	4364	KEGG	10090	2	32	0.06	0.327102	0.550488	Asl ; Gpt2 ;	Asl|IDBG-202187|ENSMUSG00000025533|109900|0|<1.0E-5| ; Gpt2|IDBG-177267|ENSMUSG00000031700|108682|0|<1.0E-5| ;
Cytokine receptor degradation signaling ( JAK-STAT pathway and regulation pathway Diagram )	9938	INOH	10090	2	33	0.06	0.3406	0.562908	Il2rg ; Socs3 ;	Il2rg|IDBG-163447|ENSMUSG00000031304|16186|0|<1.0E-5| ; Socs3|IDBG-214604|ENSMUSG00000053113|12702|0|<1.0E-5| ;
Elongation arrest and recovery	11496	REACTOME	10090	2	33	0.06	0.3406	0.562908	Tceb3 ; Whsc2 ;	Tceb3|IDBG-197599|ENSMUSG00000028668|27224|0|<1.0E-5| ; Whsc2|IDBG-154556|ENSMUSG00000029111|24116|0|<1.0E-5| ;
Pausing and recovery of elongation	11933	REACTOME	10090	2	33	0.06	0.3406	0.562908	Tceb3 ; Whsc2 ;	Tceb3|IDBG-197599|ENSMUSG00000028668|27224|0|<1.0E-5| ; Whsc2|IDBG-154556|ENSMUSG00000029111|24116|0|<1.0E-5| ;
Peptide ligand-binding receptors	11858	REACTOME	10090	3	57	0.05	0.345671	0.567888	Agt ; Edn1 ; Grp ;	Agt|IDBG-200169|ENSMUSG00000031980|11606|0|<1.0E-5| ; Edn1|IDBG-147056|ENSMUSG00000021367|13614|0|<1.0E-5| ; Grp|IDBG-154841|ENSMUSG00000024517|225642|0|<1.0E-5| ;
CDT1 association with the CDC6:ORC:origin complex	11612	REACTOME	10090	3	58	0.05	0.355754	0.580995	Orc6 ; Psmb10 ; Psme4 ;	Orc6|IDBG-177097|ENSMUSG00000031697|56452|0|<1.0E-5| ; Psmb10|IDBG-189173|ENSMUSG00000031897|19171|0|<1.0E-5| ; Psme4|IDBG-158627|ENSMUSG00000040850|103554|0|<1.0E-5| ;
T cell receptor signaling pathway ( CD4 T cell receptor signaling )	9866	INOH	10090	4	83	0.05	0.35964	0.580472	H2-Aa ; Lck ; Map3k7 ; Nfkbia ;	H2-Aa|IDBG-170982|ENSMUSG00000036594|14960|0|<1.0E-5| ; Lck|IDBG-191117|ENSMUSG00000000409|16818|0|<1.0E-5| ; Map3k7|IDBG-132962|ENSMUSG00000028284|26409|0|<1.0E-5| ; Nfkbia|IDBG-140708|ENSMUSG00000021025|18035|0|<1.0E-5| ;
TGF-beta signaling pathway	633	KEGG	10090	4	83	0.05	0.35964	0.580472	Id1 ; Id2 ; Ifng ; Thbs4 ;	Id1|IDBG-209844|ENSMUSG00000042745|15901|0|<1.0E-5| ; Id2|IDBG-131550|ENSMUSG00000020644|15902|0|<1.0E-5| ; Ifng|IDBG-192196|ENSMUSG00000055170|15978|0|<1.0E-5| ; Thbs4|IDBG-172328|ENSMUSG00000021702|21828|0|<1.0E-5| ;
Regulation of autophagy	655	KEGG	10090	2	35	0.06	0.367331	0.589438	Ifng ; Pik3r4 ;	Ifng|IDBG-192196|ENSMUSG00000055170|15978|0|<1.0E-5| ; Pik3r4|IDBG-195461|ENSMUSG00000032571|75669|0|<1.0E-5| ;
Drug metabolism - cytochrome P450	2796	KEGG	10090	4	85	0.05	0.37639	0.600483	Cyp2d22 ; Gsto1 ; Gstz1 ; Ugt1a10 ;	Cyp2d22|IDBG-166880|ENSMUSG00000061740|56448|0|<1.0E-5| ; Gsto1|IDBG-175652|ENSMUSG00000025068|14873|0|<1.0E-5| ; Gstz1|IDBG-159928|ENSMUSG00000021033|14874|0|<1.0E-5| ; Ugt1a10|IDBG-488741|ENSMUSG00000090165|100048662,100048744,394430|0|<1.0E-5| ;
Fructose and mannose metabolism	658	KEGG	10090	2	36	0.06	0.380541	0.600167	Mtmr7 ; Pfkfb3 ;	Mtmr7|IDBG-149970|ENSMUSG00000039431|54384|0|<1.0E-5| ; Pfkfb3|IDBG-136298|ENSMUSG00000026773|170768|0|<1.0E-5| ;
Negative feedback regulation of TGF beta superfamily signaling pathway by R-smad degradation ( TGF-beta super family signaling pathway(canonical) )	9595	INOH	10090	2	36	0.06	0.380541	0.600167	Psmb10 ; Psmb8 ;	Psmb10|IDBG-189173|ENSMUSG00000031897|19171|0|<1.0E-5| ; Psmb8|IDBG-170702|ENSMUSG00000024338|16913|0|<1.0E-5| ;
Meiotic Synapsis (mouse)	11971	REACTOME	10090	3	61	0.05	0.385861	0.6051	H2afz ; Rec8 ; Sun2 ;	H2afz|IDBG-195973|ENSMUSG00000037894|51788|0|<1.0E-5| ; Rec8|IDBG-164692|ENSMUSG00000002324|56739|0|<1.0E-5| ; Sun2|IDBG-162524|ENSMUSG00000042524|223697|0|<1.0E-5| ;
Activation of ATR in response to replication stress	11577	REACTOME	10090	2	37	0.05	0.393633	0.610353	Mcm6 ; Orc6 ;	Mcm6|IDBG-189829|ENSMUSG00000026355|17219|0|<1.0E-5| ; Orc6|IDBG-177097|ENSMUSG00000031697|56452|0|<1.0E-5| ;
Carbohydrate digestion and absorption	10378	KEGG	10090	2	37	0.05	0.393633	0.610353	Atp1a2 ; Slc37a4 ;	Atp1a2|IDBG-205352|ENSMUSG00000007097|98660|0|<1.0E-5| ; Slc37a4|IDBG-157204|ENSMUSG00000032114|14385|0|<1.0E-5| ;
Glioma	740	KEGG	10090	3	62	0.05	0.395829	0.610328	Ccnd1 ; Cdkn1a ; Egfr ;	Ccnd1|IDBG-212973|ENSMUSG00000070348|12443|0|<1.0E-5| ; Cdkn1a|IDBG-159848|ENSMUSG00000023067|12575|0|<1.0E-5| ; Egfr|IDBG-151194|ENSMUSG00000020122|13649|0|<1.0E-5| ;
APC/C:Cdc20 mediated degradation of Securin	11603	REACTOME	10090	3	63	0.05	0.405754	0.622157	Psmb10 ; Psme4 ; Pttg1 ;	Psmb10|IDBG-189173|ENSMUSG00000031897|19171|0|<1.0E-5| ; Psme4|IDBG-158627|ENSMUSG00000040850|103554|0|<1.0E-5| ; Pttg1|IDBG-163985|ENSMUSG00000020415|30939|0|<1.0E-5| ;
T cell receptor signaling (PLC gamma, PKC, Ras and ERK cascade) ( CD4 T cell receptor signaling (ERK cascade) )	9575	INOH	10090	2	38	0.05	0.406599	0.620008	H2-Aa ; Lck ;	H2-Aa|IDBG-170982|ENSMUSG00000036594|14960|0|<1.0E-5| ; Lck|IDBG-191117|ENSMUSG00000000409|16818|0|<1.0E-5| ;
Metabolic pathways	4358	KEGG	10090	42	1114	0.04	0.435667	0.660682	Acaa1b ; Ada ; Aldh1a1 ; Aldh7a1 ; Alox12b ; Asl ; Atp6v0e ; B3galt4 ; B3galt6 ; B4galt1 ; Bst1 ; Cd38 ; Cmpk2 ; Dgat2 ; Fut9 ; Gpt2 ; Gstz1 ; Gusb ; Hmgcs2 ; Idh2 ; Inpp1 ; Itpa ; Itpk1 ; Ivd ; Lcmt2 ; Mat2a ; Mboat2 ; Nos3 ; Pdxk ; Pigo ; Pld1 ; Pon2 ; Prodh ; Ptgs2 ; Rrm2 ; Sc5d ; Stt3b ; Tdo2 ; Ugt1a10 ; Upp1 ; Uqcr10 ; Xdh ;	Acaa1b|IDBG-204422|ENSMUSG00000010651|235674|0|<1.0E-5| ; Ada|IDBG-211962|ENSMUSG00000017697|11486|0|<1.0E-5| ; Aldh1a1|IDBG-151900|ENSMUSG00000053279|11668|0|<1.0E-5| ; Aldh7a1|IDBG-147695|ENSMUSG00000053644|110695|0|<1.0E-5| ; Alox12b|IDBG-190038|ENSMUSG00000032807|11686|0|<1.0E-5| ; Asl|IDBG-202187|ENSMUSG00000025533|109900|0|<1.0E-5| ; Atp6v0e|IDBG-155342|ENSMUSG00000015575|11974|0|<1.0E-5| ;…
RNA degradation	5711	KEGG	10090	3	67	0.04	0.44493	0.671042	Exosc1 ; Mphosph6 ; Parn ;	Exosc1|IDBG-166581|ENSMUSG00000034321|66583|0|<1.0E-5| ; Mphosph6|IDBG-195231|ENSMUSG00000031843|68533|0|<1.0E-5| ; Parn|IDBG-133815|ENSMUSG00000022685|74108|0|<1.0E-5| ;
APC/C:Cdh1 mediated degradation of Cdc20 and other APC/C:Cdh1 targeted proteins in late mitosis/early G1	11601	REACTOME	10090	3	68	0.04	0.45457	0.681856	Psmb10 ; Psme4 ; Pttg1 ;	Psmb10|IDBG-189173|ENSMUSG00000031897|19171|0|<1.0E-5| ; Psme4|IDBG-158627|ENSMUSG00000040850|103554|0|<1.0E-5| ; Pttg1|IDBG-163985|ENSMUSG00000020415|30939|0|<1.0E-5| ;
Nucleotide excision repair	2795	KEGG	10090	2	42	0.05	0.457046	0.670982	Ddb2 ; Ercc1 ;	Ddb2|IDBG-190919|ENSMUSG00000002109|107986|0|<1.0E-5| ; Ercc1|IDBG-150201|ENSMUSG00000003549|13870|0|<1.0E-5| ;
Pyruvate metabolism	735	KEGG	10090	2	42	0.05	0.457046	0.670982	Aldh1a1 ; Aldh7a1 ;	Aldh1a1|IDBG-151900|ENSMUSG00000053279|11668|0|<1.0E-5| ; Aldh7a1|IDBG-147695|ENSMUSG00000053644|110695|0|<1.0E-5| ;
RNA Polymerase II Transcription Elongation	11551	REACTOME	10090	2	42	0.05	0.457046	0.670982	Tceb3 ; Whsc2 ;	Tceb3|IDBG-197599|ENSMUSG00000028668|27224|0|<1.0E-5| ; Whsc2|IDBG-154556|ENSMUSG00000029111|24116|0|<1.0E-5| ;
Starch and sucrose metabolism	693	KEGG	10090	2	42	0.05	0.457046	0.670982	Gusb ; Ugt1a10 ;	Gusb|IDBG-202149|ENSMUSG00000025534|110006|0|<1.0E-5| ; Ugt1a10|IDBG-488741|ENSMUSG00000090165|100048662,100048744,394430|0|<1.0E-5| ;
Pyrimidine metabolism	642	KEGG	10090	4	96	0.04	0.467116	0.682138	Cmpk2 ; Itpa ; Rrm2 ; Upp1 ;	Cmpk2|IDBG-131701|ENSMUSG00000020638|22169|0|<1.0E-5| ; Itpa|IDBG-206660|ENSMUSG00000074797|16434|0|<1.0E-5| ; Rrm2|IDBG-131192|ENSMUSG00000020649|20135|0|<1.0E-5| ; Upp1|IDBG-149661|ENSMUSG00000020407|22271|0|<1.0E-5| ;
ABC transporters	797	KEGG	10090	2	43	0.05	0.469271	0.674577	Tap1 ; Tap2 ;	Tap1|IDBG-170616|ENSMUSG00000037321|21354|0|<1.0E-5| ; Tap2|IDBG-170752|ENSMUSG00000024339|21355|0|<1.0E-5| ;
Lysine degradation	672	KEGG	10090	2	43	0.05	0.469271	0.674577	Aldh1a1 ; Aldh7a1 ;	Aldh1a1|IDBG-151900|ENSMUSG00000053279|11668|0|<1.0E-5| ; Aldh7a1|IDBG-147695|ENSMUSG00000053644|110695|0|<1.0E-5| ;
Vasopressin-regulated water reabsorption	8121	KEGG	10090	2	43	0.05	0.469271	0.674577	Arhgdib ; Creb3 ;	Arhgdib|IDBG-195168|ENSMUSG00000030220|11857|0|<1.0E-5| ; Creb3|IDBG-141934|ENSMUSG00000028466|12913|0|<1.0E-5| ;
IL-7 signaling pathway(JAK1 JAK3 STAT5) ( IL-7 signaling(JAK1 JAK3 STAT5) )	10156	INOH	10090	6	150	0.04	0.469337	0.671176	Egfr ; Il2rg ; Lck ; Map3k7 ; Mknk1 ; Prkcd ;	Egfr|IDBG-151194|ENSMUSG00000020122|13649|0|<1.0E-5| ; Il2rg|IDBG-163447|ENSMUSG00000031304|16186|0|<1.0E-5| ; Lck|IDBG-191117|ENSMUSG00000000409|16818|0|<1.0E-5| ; Map3k7|IDBG-132962|ENSMUSG00000028284|26409|0|<1.0E-5| ; Mknk1|IDBG-176847|ENSMUSG00000028708|17346|0|<1.0E-5| ; Prkcd|IDBG-142854|ENSMUSG00000021948|18753|0|<1.0E-5| ;
Ribosomal scanning and start codon recognition	11544	REACTOME	10090	3	70	0.04	0.473637	0.670379	Eif3a ; Eif4e ; Rps9 ;	Eif3a|IDBG-181609|ENSMUSG00000024991|13669|0|<1.0E-5| ; Eif4e|IDBG-196687|ENSMUSG00000028156|13684|0|<1.0E-5| ; Rps9|IDBG-136327|ENSMUSG00000006333|76846|0|<1.0E-5| ;
Translation initiation complex formation	11545	REACTOME	10090	3	70	0.04	0.473637	0.670379	Eif3a ; Eif4e ; Rps9 ;	Eif3a|IDBG-181609|ENSMUSG00000024991|13669|0|<1.0E-5| ; Eif4e|IDBG-196687|ENSMUSG00000028156|13684|0|<1.0E-5| ; Rps9|IDBG-136327|ENSMUSG00000006333|76846|0|<1.0E-5| ;
Vascular smooth muscle contraction	4355	KEGG	10090	5	124	0.04	0.475695	0.669856	Adm ; Agt ; Edn1 ; Prkcd ; Ramp2 ;	Adm|IDBG-206620|ENSMUSG00000030790|11535|0|<1.0E-5| ; Agt|IDBG-200169|ENSMUSG00000031980|11606|0|<1.0E-5| ; Edn1|IDBG-147056|ENSMUSG00000021367|13614|0|<1.0E-5| ; Prkcd|IDBG-142854|ENSMUSG00000021948|18753|0|<1.0E-5| ; Ramp2|IDBG-211974|ENSMUSG00000001240|54409|0|<1.0E-5| ;
EPO signaling pathway(JAK2 STAT1 STAT3 STAT5) ( EPO signaling pathway(JAK2 STAT1 STAT3 STAT5) )	9766	INOH	10090	6	151	0.04	0.475779	0.666573	Egfr ; Lck ; Map3k7 ; Mknk1 ; Prkcd ; Stat1 ;	Egfr|IDBG-151194|ENSMUSG00000020122|13649|0|<1.0E-5| ; Lck|IDBG-191117|ENSMUSG00000000409|16818|0|<1.0E-5| ; Map3k7|IDBG-132962|ENSMUSG00000028284|26409|0|<1.0E-5| ; Mknk1|IDBG-176847|ENSMUSG00000028708|17346|0|<1.0E-5| ; Prkcd|IDBG-142854|ENSMUSG00000021948|18753|0|<1.0E-5| ; Stat1|IDBG-153162|ENSMUSG00000026104|20846|0|<1.0E-5| ;
Aldosterone-regulated sodium reabsorption	8108	KEGG	10090	2	44	0.05	0.481331	0.664236	Atp1a2 ; Sgk1 ;	Atp1a2|IDBG-205352|ENSMUSG00000007097|98660|0|<1.0E-5| ; Sgk1|IDBG-137283|ENSMUSG00000019970|20393|0|<1.0E-5| ;
Fat digestion and absorption	10400	KEGG	10090	2	44	0.05	0.481331	0.664236	Dgat2 ; Scarb1 ;	Dgat2|IDBG-200580|ENSMUSG00000030747|67800|0|<1.0E-5| ; Scarb1|IDBG-201281|ENSMUSG00000037936|20778|0|<1.0E-5| ;
Formation of RNA Pol II elongation complex	11550	REACTOME	10090	2	44	0.05	0.481331	0.664236	Tceb3 ; Whsc2 ;	Tceb3|IDBG-197599|ENSMUSG00000028668|27224|0|<1.0E-5| ; Whsc2|IDBG-154556|ENSMUSG00000029111|24116|0|<1.0E-5| ;
Melanoma	713	KEGG	10090	3	71	0.04	0.483057	0.663302	Ccnd1 ; Cdkn1a ; Egfr ;	Ccnd1|IDBG-212973|ENSMUSG00000070348|12443|0|<1.0E-5| ; Cdkn1a|IDBG-159848|ENSMUSG00000023067|12575|0|<1.0E-5| ; Egfr|IDBG-151194|ENSMUSG00000020122|13649|0|<1.0E-5| ;
CD4 T cell receptor signaling (through Vav, Rac and JNK cascade ( CD4 T cell receptor signaling (JNK cascade) )	10183	INOH	10090	2	45	0.04	0.493221	0.670587	H2-Aa ; Lck ;	H2-Aa|IDBG-170982|ENSMUSG00000036594|14960|0|<1.0E-5| ; Lck|IDBG-191117|ENSMUSG00000000409|16818|0|<1.0E-5| ;
mRNA 3'-end processing	11513	REACTOME	10090	2	45	0.04	0.493221	0.670587	Cpsf3 ; Srsf6 ;	Cpsf3|IDBG-130344|ENSMUSG00000054309|54451|0|<1.0E-5| ; Srsf6|IDBG-211780|ENSMUSG00000016921|67996|0|<1.0E-5| ;
Adherens junction	741	KEGG	10090	3	73	0.04	0.501653	0.678707	Egfr ; Map3k7 ; Sorbs1 ;	Egfr|IDBG-151194|ENSMUSG00000020122|13649|0|<1.0E-5| ; Map3k7|IDBG-132962|ENSMUSG00000028284|26409|0|<1.0E-5| ; Sorbs1|IDBG-164596|ENSMUSG00000025006|20411|0|<1.0E-5| ;
Transport of Mature mRNA Derived from an Intronless Transcript	11515	REACTOME	10090	2	46	0.04	0.504939	0.67982	Cpsf3 ; Eif4e ;	Cpsf3|IDBG-130344|ENSMUSG00000054309|54451|0|<1.0E-5| ; Eif4e|IDBG-196687|ENSMUSG00000028156|13684|0|<1.0E-5| ;
Pancreatic secretion	10399	KEGG	10090	4	102	0.04	0.514646	0.689526	Atp1a2 ; Bst1 ; Cd38 ; Slc4a4 ;	Atp1a2|IDBG-205352|ENSMUSG00000007097|98660|0|<1.0E-5| ; Bst1|IDBG-161385|ENSMUSG00000029082|12182|0|<1.0E-5| ; Cd38|IDBG-161475|ENSMUSG00000029084|12494|0|<1.0E-5| ; Slc4a4|IDBG-177669|ENSMUSG00000060961|54403|0|<1.0E-5| ;
RNA transport	10354	KEGG	10090	6	159	0.04	0.526403	0.701871	Eif1a ; Eif3a ; Eif4e ; Eif4ebp1 ; Pop4 ; Upf1 ;	Eif1a|IDBG-145347|ENSMUSG00000057561|13664|0|<1.0E-5| ; Eif3a|IDBG-181609|ENSMUSG00000024991|13669|0|<1.0E-5| ; Eif4e|IDBG-196687|ENSMUSG00000028156|13684|0|<1.0E-5| ; Eif4ebp1|IDBG-145947|ENSMUSG00000031490|13685|0|<1.0E-5| ; Pop4|IDBG-175622|ENSMUSG00000030423|66161|0|<1.0E-5| ; Upf1|IDBG-162660|ENSMUSG00000058301|19704|0|<1.0E-5| ;
Notch signaling pathway	657	KEGG	10090	2	48	0.04	0.527842	0.700405	Hdac1 ; Notch4 ;	Hdac1|IDBG-191058|ENSMUSG00000028800|433759|0|<1.0E-5| ; Notch4|IDBG-171820|ENSMUSG00000015468|18132|0|<1.0E-5| ;
Protein digestion and absorption	10377	KEGG	10090	3	77	0.04	0.537788	0.710189	Atp1a2 ; Col4a1 ; Col4a2 ;	Atp1a2|IDBG-205352|ENSMUSG00000007097|98660|0|<1.0E-5| ; Col4a1|IDBG-132200|ENSMUSG00000031502|12826|0|<1.0E-5| ; Col4a2|IDBG-132421|ENSMUSG00000031503|12827|0|<1.0E-5| ;
Regulation of activated PAK-2p34 by proteasome mediated degradation	11740	REACTOME	10090	2	49	0.04	0.539022	0.705072	Psmb10 ; Psme4 ;	Psmb10|IDBG-189173|ENSMUSG00000031897|19171|0|<1.0E-5| ; Psme4|IDBG-158627|ENSMUSG00000040850|103554|0|<1.0E-5| ;
Type II diabetes mellitus	641	KEGG	10090	2	49	0.04	0.539022	0.705072	Prkcd ; Socs3 ;	Prkcd|IDBG-142854|ENSMUSG00000021948|18753|0|<1.0E-5| ; Socs3|IDBG-214604|ENSMUSG00000053113|12702|0|<1.0E-5| ;
Fc epsilon RI signaling pathway	708	KEGG	10090	3	78	0.04	0.546588	0.711595	Fcer1g ; Pdk1 ; Prkcd ;	Fcer1g|IDBG-204231|ENSMUSG00000058715|14127|0|<1.0E-5| ; Pdk1|IDBG-179277|ENSMUSG00000006494|228026|0|<1.0E-5| ; Prkcd|IDBG-142854|ENSMUSG00000021948|18753|0|<1.0E-5| ;
CDK-mediated phosphorylation and removal of Cdc6	11587	REACTOME	10090	2	50	0.04	0.550019	0.70937	Psmb10 ; Psme4 ;	Psmb10|IDBG-189173|ENSMUSG00000031897|19171|0|<1.0E-5| ; Psme4|IDBG-158627|ENSMUSG00000040850|103554|0|<1.0E-5| ;
N-Glycan biosynthesis	636	KEGG	10090	2	50	0.04	0.550019	0.70937	B4galt1 ; Stt3b ;	B4galt1|IDBG-136505|ENSMUSG00000028413|14595|0|<1.0E-5| ; Stt3b|IDBG-203798|ENSMUSG00000032437|68292|0|<1.0E-5| ;
Autodegradation of the E3 ubiquitin ligase COP1	11570	REACTOME	10090	2	51	0.04	0.560831	0.716617	Psmb10 ; Psme4 ;	Psmb10|IDBG-189173|ENSMUSG00000031897|19171|0|<1.0E-5| ; Psme4|IDBG-158627|ENSMUSG00000040850|103554|0|<1.0E-5| ;
Regulation of ornithine decarboxylase (ODC)	11365	REACTOME	10090	2	51	0.04	0.560831	0.716617	Psmb10 ; Psme4 ;	Psmb10|IDBG-189173|ENSMUSG00000031897|19171|0|<1.0E-5| ; Psme4|IDBG-158627|ENSMUSG00000040850|103554|0|<1.0E-5| ;
Endometrial cancer	609	KEGG	10090	2	52	0.04	0.571457	0.720192	Ccnd1 ; Egfr ;	Ccnd1|IDBG-212973|ENSMUSG00000070348|12443|0|<1.0E-5| ; Egfr|IDBG-151194|ENSMUSG00000020122|13649|0|<1.0E-5| ;
SCF(Skp2)-mediated degradation of p27/p21	11584	REACTOME	10090	2	52	0.04	0.571457	0.720192	Cdkn1a ; Psmb10 ;	Cdkn1a|IDBG-159848|ENSMUSG00000023067|12575|0|<1.0E-5| ; Psmb10|IDBG-189173|ENSMUSG00000031897|19171|0|<1.0E-5| ;
Ubiquitin Mediated Degradation of Phosphorylated Cdc25A	11573	REACTOME	10090	2	52	0.04	0.571457	0.720192	Psmb10 ; Psme4 ;	Psmb10|IDBG-189173|ENSMUSG00000031897|19171|0|<1.0E-5| ; Psme4|IDBG-158627|ENSMUSG00000040850|103554|0|<1.0E-5| ;
SCF-beta-TrCP mediated degradation of Emi1	11607	REACTOME	10090	2	53	0.04	0.581896	0.730014	Psmb10 ; Psme4 ;	Psmb10|IDBG-189173|ENSMUSG00000031897|19171|0|<1.0E-5| ; Psme4|IDBG-158627|ENSMUSG00000040850|103554|0|<1.0E-5| ;
AKT(PKB)-Bad signaling ( EPO signaling pathway(JAK2 STAT1 STAT3 STAT5) )	10322	INOH	10090	5	141	0.04	0.590545	0.734192	Egfr ; Lck ; Map3k7 ; Mknk1 ; Prkcd ;	Egfr|IDBG-151194|ENSMUSG00000020122|13649|0|<1.0E-5| ; Lck|IDBG-191117|ENSMUSG00000000409|16818|0|<1.0E-5| ; Map3k7|IDBG-132962|ENSMUSG00000028284|26409|0|<1.0E-5| ; Mknk1|IDBG-176847|ENSMUSG00000028708|17346|0|<1.0E-5| ; Prkcd|IDBG-142854|ENSMUSG00000021948|18753|0|<1.0E-5| ;
AKT(PKB)-Bad signaling ( IL-7 signaling(JAK1 JAK3 STAT5) )	9858	INOH	10090	5	141	0.04	0.590545	0.734192	Egfr ; Lck ; Map3k7 ; Mknk1 ; Prkcd ;	Egfr|IDBG-151194|ENSMUSG00000020122|13649|0|<1.0E-5| ; Lck|IDBG-191117|ENSMUSG00000000409|16818|0|<1.0E-5| ; Map3k7|IDBG-132962|ENSMUSG00000028284|26409|0|<1.0E-5| ; Mknk1|IDBG-176847|ENSMUSG00000028708|17346|0|<1.0E-5| ; Prkcd|IDBG-142854|ENSMUSG00000021948|18753|0|<1.0E-5| ;
Amyotrophic lateral sclerosis (ALS)	2811	KEGG	10090	2	54	0.04	0.592147	0.729609	Bid ; Casp1 ;	Bid|IDBG-184076|ENSMUSG00000004446|12122|0|<1.0E-5| ; Casp1|IDBG-131590|ENSMUSG00000025888|12362|0|<1.0E-5| ;
Non-small cell lung cancer	787	KEGG	10090	2	54	0.04	0.592147	0.729609	Ccnd1 ; Egfr ;	Ccnd1|IDBG-212973|ENSMUSG00000070348|12443|0|<1.0E-5| ; Egfr|IDBG-151194|ENSMUSG00000020122|13649|0|<1.0E-5| ;
Cleavage of Growing Transcript in the Termination Region	11555	REACTOME	10090	2	55	0.04	0.60221	0.735442	Cpsf3 ; Srsf6 ;	Cpsf3|IDBG-130344|ENSMUSG00000054309|54451|0|<1.0E-5| ; Srsf6|IDBG-211780|ENSMUSG00000016921|67996|0|<1.0E-5| ;
Integrin cell surface interactions	11921	REACTOME	10090	2	55	0.04	0.60221	0.735442	Itga6 ; Itgb2 ;	Itga6|IDBG-179059|ENSMUSG00000027111|16403|0|<1.0E-5| ; Itgb2|IDBG-167243|ENSMUSG00000000290|16414|0|<1.0E-5| ;
TGF-beta super family signaling pathway(canonical) ( TGF-beta super family signaling pathway(canonical) )	9541	INOH	10090	3	85	0.04	0.60535	0.736021	Hdac1 ; Psmb10 ; Psmb8 ;	Hdac1|IDBG-191058|ENSMUSG00000028800|433759|0|<1.0E-5| ; Psmb10|IDBG-189173|ENSMUSG00000031897|19171|0|<1.0E-5| ; Psmb8|IDBG-170702|ENSMUSG00000024338|16913|0|<1.0E-5| ;
Glycolysis / Gluconeogenesis	680	KEGG	10090	2	56	0.04	0.612085	0.740946	Aldh1a1 ; Aldh7a1 ;	Aldh1a1|IDBG-151900|ENSMUSG00000053279|11668|0|<1.0E-5| ; Aldh7a1|IDBG-147695|ENSMUSG00000053644|110695|0|<1.0E-5| ;
ErbB signaling pathway	627	KEGG	10090	3	87	0.03	0.621189	0.748682	Cdkn1a ; Egfr ; Eif4ebp1 ;	Cdkn1a|IDBG-159848|ENSMUSG00000023067|12575|0|<1.0E-5| ; Egfr|IDBG-151194|ENSMUSG00000020122|13649|0|<1.0E-5| ; Eif4ebp1|IDBG-145947|ENSMUSG00000031490|13685|0|<1.0E-5| ;
Inositol phosphate metabolism	779	KEGG	10090	2	57	0.04	0.621773	0.746128	Inpp1 ; Itpk1 ;	Inpp1|IDBG-153704|ENSMUSG00000026102|16329|0|<1.0E-5| ; Itpk1|IDBG-165954|ENSMUSG00000057963|217837|0|<1.0E-5| ;
Dilated cardiomyopathy	5708	KEGG	10090	3	89	0.03	0.636591	0.760602	Itga6 ; Myh7 ; Tpm4 ;	Itga6|IDBG-179059|ENSMUSG00000027111|16403|0|<1.0E-5| ; Myh7|IDBG-162836|ENSMUSG00000053093|140781|0|<1.0E-5| ; Tpm4|IDBG-167420|ENSMUSG00000031799|326618|0|<1.0E-5| ;
Wnt signaling pathway	698	KEGG	10090	5	149	0.03	0.639595	0.760897	Ccnd1 ; Ccnd3 ; Chd8 ; Fzd4 ; Map3k7 ;	Ccnd1|IDBG-212973|ENSMUSG00000070348|12443|0|<1.0E-5| ; Ccnd3|IDBG-189288|ENSMUSG00000034165|12445|0|<1.0E-5| ; Chd8|IDBG-158392|ENSMUSG00000053754|67772|0|<1.0E-5| ; Fzd4|IDBG-198316|ENSMUSG00000049791|14366|0|<1.0E-5| ; Map3k7|IDBG-132962|ENSMUSG00000028284|26409|0|<1.0E-5| ;
Degradation of beta-catenin by the destruction complex	11838	REACTOME	10090	2	61	0.03	0.658661	0.776882	Psmb10 ; Psme4 ;	Psmb10|IDBG-189173|ENSMUSG00000031897|19171|0|<1.0E-5| ; Psme4|IDBG-158627|ENSMUSG00000040850|103554|0|<1.0E-5| ;
RNA Polymerase II Pre-transcription Events	11548	REACTOME	10090	2	61	0.03	0.658661	0.776882	Tceb3 ; Whsc2 ;	Tceb3|IDBG-197599|ENSMUSG00000028668|27224|0|<1.0E-5| ; Whsc2|IDBG-154556|ENSMUSG00000029111|24116|0|<1.0E-5| ;
Regulation of actin cytoskeleton	724	KEGG	10090	7	212	0.03	0.661345	0.776729	Cd14 ; Diap1 ; Egfr ; Itga6 ; Itgb2 ; Msn ; Nckap1l ;	Cd14|IDBG-138525|ENSMUSG00000051439|12475|0|<1.0E-5| ; Diap1|IDBG-140703|ENSMUSG00000024456|13367|0|<1.0E-5| ; Egfr|IDBG-151194|ENSMUSG00000020122|13649|0|<1.0E-5| ; Itga6|IDBG-179059|ENSMUSG00000027111|16403|0|<1.0E-5| ; Itgb2|IDBG-167243|ENSMUSG00000000290|16414|0|<1.0E-5| ; Msn|IDBG-160809|ENSMUSG00000031207|17698|0|<1.0E-5| ; Nckap1l|IDBG-189791|ENSMUSG00000022488|105855|0|<1.0E-5| ;
VEGF signaling pathway ( VEGF signaling pathway )	9573	INOH	10090	5	153	0.03	0.662718	0.775043	Egfr ; Lck ; Map3k7 ; Mknk1 ; Prkcd ;	Egfr|IDBG-151194|ENSMUSG00000020122|13649|0|<1.0E-5| ; Lck|IDBG-191117|ENSMUSG00000000409|16818|0|<1.0E-5| ; Map3k7|IDBG-132962|ENSMUSG00000028284|26409|0|<1.0E-5| ; Mknk1|IDBG-176847|ENSMUSG00000028708|17346|0|<1.0E-5| ; Prkcd|IDBG-142854|ENSMUSG00000021948|18753|0|<1.0E-5| ;
Transport of Mature mRNA derived from an Intron-Containing Transcript	11514	REACTOME	10090	2	62	0.03	0.667422	0.777251	Eif4e ; Srsf6 ;	Eif4e|IDBG-196687|ENSMUSG00000028156|13684|0|<1.0E-5| ; Srsf6|IDBG-211780|ENSMUSG00000016921|67996|0|<1.0E-5| ;
Formation of the ternary complex, and subsequently, the 43S complex	11540	REACTOME	10090	2	63	0.03	0.676002	0.783935	Eif3a ; Rps9 ;	Eif3a|IDBG-181609|ENSMUSG00000024991|13669|0|<1.0E-5| ; Rps9|IDBG-136327|ENSMUSG00000006333|76846|0|<1.0E-5| ;
GnRH signaling pathway	723	KEGG	10090	3	95	0.03	0.68015	0.785445	Egfr ; Pld1 ; Prkcd ;	Egfr|IDBG-151194|ENSMUSG00000020122|13649|0|<1.0E-5| ; Pld1|IDBG-134603|ENSMUSG00000027695|18805|0|<1.0E-5| ; Prkcd|IDBG-142854|ENSMUSG00000021948|18753|0|<1.0E-5| ;
Melanogenesis	694	KEGG	10090	3	97	0.03	0.693783	0.797851	Creb3 ; Edn1 ; Fzd4 ;	Creb3|IDBG-141934|ENSMUSG00000028466|12913|0|<1.0E-5| ; Edn1|IDBG-147056|ENSMUSG00000021367|13614|0|<1.0E-5| ; Fzd4|IDBG-198316|ENSMUSG00000049791|14366|0|<1.0E-5| ;
L13a-mediated translational silencing of Ceruloplasmin expression	11539	REACTOME	10090	6	190	0.03	0.699103	0.800633	Eif3a ; Eif4e ; Rpl21 ; Rpl26 ; Rpl5 ; Rps9 ;	Eif3a|IDBG-181609|ENSMUSG00000024991|13669|0|<1.0E-5| ; Eif4e|IDBG-196687|ENSMUSG00000028156|13684|0|<1.0E-5| ; Rpl21|IDBG-208878|ENSMUSG00000041453|100039601,100042650,100043184,100043348,100043498,100046290,100503563,100504174,100505283,19933,432725,545423,634339,666431|0|<1.0E-5| ; Rpl26|IDBG-189222|ENSMUSG00000060938|19941|0|<1.0E-5| ; Rpl5|IDBG-187507|ENSMUSG00000058558|100503670,668936|0|<1…
GTP hydrolysis and joining of the 60S ribosomal subunit	11541	REACTOME	10090	6	191	0.03	0.70391	0.802807	Eif3a ; Eif4e ; Rpl21 ; Rpl26 ; Rpl5 ; Rps9 ;	Eif3a|IDBG-181609|ENSMUSG00000024991|13669|0|<1.0E-5| ; Eif4e|IDBG-196687|ENSMUSG00000028156|13684|0|<1.0E-5| ; Rpl21|IDBG-208878|ENSMUSG00000041453|100039601,100042650,100043184,100043348,100043498,100046290,100503563,100504174,100505283,19933,432725,545423,634339,666431|0|<1.0E-5| ; Rpl26|IDBG-189222|ENSMUSG00000060938|19941|0|<1.0E-5| ; Rpl5|IDBG-187507|ENSMUSG00000058558|100503670,668936|0|<1…
Cdc20:Phospho-APC/C mediated degradation of Cyclin A	11764	REACTOME	10090	2	68	0.03	0.716229	0.813495	Psmb10 ; Psme4 ;	Psmb10|IDBG-189173|ENSMUSG00000031897|19171|0|<1.0E-5| ; Psme4|IDBG-158627|ENSMUSG00000040850|103554|0|<1.0E-5| ;
Bacterial invasion of epithelial cells	10403	KEGG	10090	2	69	0.03	0.723754	0.812017	Cav2 ; Dnm3 ;	Cav2|IDBG-128997|ENSMUSG00000000058|12390|0|<1.0E-5| ; Dnm3|IDBG-201700|ENSMUSG00000040265|103967|0|<1.0E-5| ;
Insulin receptor signaling ( Insulin receptor signaling )	10276	INOH	10090	2	69	0.03	0.723754	0.812017	Eif4e ; Eif4ebp1 ;	Eif4e|IDBG-196687|ENSMUSG00000028156|13684|0|<1.0E-5| ; Eif4ebp1|IDBG-145947|ENSMUSG00000031490|13685|0|<1.0E-5| ;
Insulin receptor signaling (Mammal) ( Insulin receptor signaling (Mammal) )	9660	INOH	10090	2	69	0.03	0.723754	0.812017	Eif4e ; Eif4ebp1 ;	Eif4e|IDBG-196687|ENSMUSG00000028156|13684|0|<1.0E-5| ; Eif4ebp1|IDBG-145947|ENSMUSG00000031490|13685|0|<1.0E-5| ;
Ubiquitin mediated proteolysis	632	KEGG	10090	4	134	0.03	0.727193	0.812572	Birc3 ; Ddb2 ; Pml ; Socs3 ;	Birc3|IDBG-133177|ENSMUSG00000032000|11796|0|<1.0E-5| ; Ddb2|IDBG-190919|ENSMUSG00000002109|107986|0|<1.0E-5| ; Pml|IDBG-171712|ENSMUSG00000036986|18854|0|<1.0E-5| ; Socs3|IDBG-214604|ENSMUSG00000053113|12702|0|<1.0E-5| ;
Renal cell carcinoma	620	KEGG	10090	2	70	0.03	0.731111	0.813655	Ptpn11 ; Slc2a1 ;	Ptpn11|IDBG-196834|ENSMUSG00000043733|19247|0|<1.0E-5| ; Slc2a1|IDBG-182400|ENSMUSG00000028645|20525|0|<1.0E-5| ;
Huntington`s disease	4374	KEGG	10090	5	169	0.03	0.745312	0.826129	Casp8 ; Creb3 ; Hdac1 ; Tgm2 ; Uqcr10 ;	Casp8|IDBG-157464|ENSMUSG00000026029|12370|0|<1.0E-5| ; Creb3|IDBG-141934|ENSMUSG00000028466|12913|0|<1.0E-5| ; Hdac1|IDBG-191058|ENSMUSG00000028800|433759|0|<1.0E-5| ; Tgm2|IDBG-211417|ENSMUSG00000037820|21817|0|<1.0E-5| ; Uqcr10|IDBG-142876|ENSMUSG00000059534|622178,66152|0|<1.0E-5| ;
Oocyte meiosis	8114	KEGG	10090	3	106	0.03	0.749734	0.827706	Pttg1 ; Rec8 ; Ywhaq ;	Pttg1|IDBG-163985|ENSMUSG00000020415|30939|0|<1.0E-5| ; Rec8|IDBG-164692|ENSMUSG00000002324|56739|0|<1.0E-5| ; Ywhaq|IDBG-130670|ENSMUSG00000076432|100503129,22630|0|<1.0E-5| ;
Arrhythmogenic right ventricular cardiomyopathy (ARVC)	4368	KEGG	10090	2	74	0.03	0.758895	0.831171	Itga6 ; Pkp2 ;	Itga6|IDBG-179059|ENSMUSG00000027111|16403|0|<1.0E-5| ; Pkp2|IDBG-136561|ENSMUSG00000041957|67451|0|<1.0E-5| ;
VEGF signaling pathway	645	KEGG	10090	2	74	0.03	0.758895	0.831171	Nos3 ; Ptgs2 ;	Nos3|IDBG-140461|ENSMUSG00000028978|18127|0|<1.0E-5| ; Ptgs2|IDBG-197327|ENSMUSG00000032487|19225|0|<1.0E-5| ;
Phosphatidylinositol signaling system	721	KEGG	10090	2	75	0.03	0.765443	0.835029	Inpp1 ; Itpk1 ;	Inpp1|IDBG-153704|ENSMUSG00000026102|16329|0|<1.0E-5| ; Itpk1|IDBG-165954|ENSMUSG00000057963|217837|0|<1.0E-5| ;
Calcium signaling pathway	667	KEGG	10090	5	174	0.03	0.767838	0.834344	Bst1 ; Cd38 ; Egfr ; Nos3 ; Phkg1 ;	Bst1|IDBG-161385|ENSMUSG00000029082|12182|0|<1.0E-5| ; Cd38|IDBG-161475|ENSMUSG00000029084|12494|0|<1.0E-5| ; Egfr|IDBG-151194|ENSMUSG00000020122|13649|0|<1.0E-5| ; Nos3|IDBG-140461|ENSMUSG00000028978|18127|0|<1.0E-5| ; Phkg1|IDBG-202082|ENSMUSG00000025537|18682|0|<1.0E-5| ;
Glycerophospholipid metabolism	622	KEGG	10090	2	77	0.03	0.778077	0.842154	Mboat2 ; Pld1 ;	Mboat2|IDBG-131242|ENSMUSG00000020646|67216|0|<1.0E-5| ; Pld1|IDBG-134603|ENSMUSG00000027695|18805|0|<1.0E-5| ;
Formation of a pool of free 40S subunits	11542	REACTOME	10090	5	180	0.03	0.792845	0.854786	Eif3a ; Rpl21 ; Rpl26 ; Rpl5 ; Rps9 ;	Eif3a|IDBG-181609|ENSMUSG00000024991|13669|0|<1.0E-5| ; Rpl21|IDBG-208878|ENSMUSG00000041453|100039601,100042650,100043184,100043348,100043498,100046290,100503563,100504174,100505283,19933,432725,545423,634339,666431|0|<1.0E-5| ; Rpl26|IDBG-189222|ENSMUSG00000060938|19941|0|<1.0E-5| ; Rpl5|IDBG-187507|ENSMUSG00000058558|100503670,668936|0|<1.0E-5| ; Rps9|IDBG-136327|ENSMUSG00000006333|76846|0|<1.…
Arachidonic acid metabolism	648	KEGG	10090	2	80	0.03	0.795915	0.854757	Alox12b ; Ptgs2 ;	Alox12b|IDBG-190038|ENSMUSG00000032807|11686|0|<1.0E-5| ; Ptgs2|IDBG-197327|ENSMUSG00000032487|19225|0|<1.0E-5| ;
MRNA surveillance pathway	10362	KEGG	10090	2	83	0.02	0.812476	0.869161	Cpsf3 ; Upf1 ;	Cpsf3|IDBG-130344|ENSMUSG00000054309|54451|0|<1.0E-5| ; Upf1|IDBG-162660|ENSMUSG00000058301|19704|0|<1.0E-5| ;
Gap junction	700	KEGG	10090	2	86	0.02	0.827831	0.882168	Egfr ; Tuba1c ;	Egfr|IDBG-151194|ENSMUSG00000020122|13649|0|<1.0E-5| ; Tuba1c|IDBG-182053|ENSMUSG00000043091|22146|0|<1.0E-5| ;
Alzheimer`s disease	675	KEGG	10090	4	157	0.03	0.831318	0.882476	Bid ; Casp8 ; Fas ; Uqcr10 ;	Bid|IDBG-184076|ENSMUSG00000004446|12122|0|<1.0E-5| ; Casp8|IDBG-157464|ENSMUSG00000026029|12370|0|<1.0E-5| ; Fas|IDBG-159577|ENSMUSG00000024778|14102|0|<1.0E-5| ; Uqcr10|IDBG-142876|ENSMUSG00000059534|622178,66152|0|<1.0E-5| ;
Protein processing in endoplasmic reticulum	10391	KEGG	10090	4	158	0.03	0.834982	0.882969	Eif2ak1 ; Eif2ak2 ; Sec24d ; Stt3b ;	Eif2ak1|IDBG-207904|ENSMUSG00000029613|15467|0|<1.0E-5| ; Eif2ak2|IDBG-199014|ENSMUSG00000024079|19106|0|<1.0E-5| ; Sec24d|IDBG-192112|ENSMUSG00000039234|69608|0|<1.0E-5| ; Stt3b|IDBG-203798|ENSMUSG00000032437|68292|0|<1.0E-5| ;
Purine metabolism	771	KEGG	10090	4	161	0.02	0.845579	0.890763	Ada ; Itpa ; Rrm2 ; Xdh ;	Ada|IDBG-211962|ENSMUSG00000017697|11486|0|<1.0E-5| ; Itpa|IDBG-206660|ENSMUSG00000074797|16434|0|<1.0E-5| ; Rrm2|IDBG-131192|ENSMUSG00000020649|20135|0|<1.0E-5| ; Xdh|IDBG-197509|ENSMUSG00000024066|22436|0|<1.0E-5| ;
SRP-dependent cotranslational protein targeting to membrane	11536	REACTOME	10090	5	195	0.03	0.846181	0.888007	Rpl21 ; Rpl26 ; Rpl5 ; Rps9 ; Srpr ;	Rpl21|IDBG-208878|ENSMUSG00000041453|100039601,100042650,100043184,100043348,100043498,100046290,100503563,100504174,100505283,19933,432725,545423,634339,666431|0|<1.0E-5| ; Rpl26|IDBG-189222|ENSMUSG00000060938|19941|0|<1.0E-5| ; Rpl5|IDBG-187507|ENSMUSG00000058558|100503670,668936|0|<1.0E-5| ; Rps9|IDBG-136327|ENSMUSG00000006333|76846|0|<1.0E-5| ; Srpr|IDBG-148260|ENSMUSG00000032042|67398|0|<1.0…
MAPK signaling pathway	728	KEGG	10090	7	266	0.03	0.860166	0.899264	Cd14 ; Egfr ; Fas ; Gadd45g ; Map3k6 ; Map3k7 ; Mknk1 ;	Cd14|IDBG-138525|ENSMUSG00000051439|12475|0|<1.0E-5| ; Egfr|IDBG-151194|ENSMUSG00000020122|13649|0|<1.0E-5| ; Fas|IDBG-159577|ENSMUSG00000024778|14102|0|<1.0E-5| ; Gadd45g|IDBG-152599|ENSMUSG00000021453|23882|0|<1.0E-5| ; Map3k6|IDBG-194797|ENSMUSG00000028862|53608|0|<1.0E-5| ; Map3k7|IDBG-132962|ENSMUSG00000028284|26409|0|<1.0E-5| ; Mknk1|IDBG-176847|ENSMUSG00000028708|17346|0|<1.0E-5| ;
Tight junction	607	KEGG	10090	3	131	0.02	0.863073	0.898899	Cldn5 ; Myh7 ; Prkcd ;	Cldn5|IDBG-142207|ENSMUSG00000041378|12741|0|<1.0E-5| ; Myh7|IDBG-162836|ENSMUSG00000053093|140781|0|<1.0E-5| ; Prkcd|IDBG-142854|ENSMUSG00000021948|18753|0|<1.0E-5| ;
Eukaryotic Translation Termination	11535	REACTOME	10090	4	169	0.02	0.871077	0.900439	Rpl21 ; Rpl26 ; Rpl5 ; Rps9 ;	Rpl21|IDBG-208878|ENSMUSG00000041453|100039601,100042650,100043184,100043348,100043498,100046290,100503563,100504174,100505283,19933,432725,545423,634339,666431|0|<1.0E-5| ; Rpl26|IDBG-189222|ENSMUSG00000060938|19941|0|<1.0E-5| ; Rpl5|IDBG-187507|ENSMUSG00000058558|100503670,668936|0|<1.0E-5| ; Rps9|IDBG-136327|ENSMUSG00000006333|76846|0|<1.0E-5| ;
Peptide chain elongation	11537	REACTOME	10090	4	169	0.02	0.871077	0.900439	Rpl21 ; Rpl26 ; Rpl5 ; Rps9 ;	Rpl21|IDBG-208878|ENSMUSG00000041453|100039601,100042650,100043184,100043348,100043498,100046290,100503563,100504174,100505283,19933,432725,545423,634339,666431|0|<1.0E-5| ; Rpl26|IDBG-189222|ENSMUSG00000060938|19941|0|<1.0E-5| ; Rpl5|IDBG-187507|ENSMUSG00000058558|100503670,668936|0|<1.0E-5| ; Rps9|IDBG-136327|ENSMUSG00000006333|76846|0|<1.0E-5| ;
Heterotrimeric GPCR signaling pathway (through G alpha s ACs Epac BRaf and ERKcascade) ( GPCR signaling (G alpha s, Epac and ERK) )	9827	INOH	10090	5	229	0.02	0.926206	0.953854	Agt ; Edn1 ; Fzd4 ; Ifng ; Rapgef3 ;	Agt|IDBG-200169|ENSMUSG00000031980|11606|0|<1.0E-5| ; Edn1|IDBG-147056|ENSMUSG00000021367|13614|0|<1.0E-5| ; Fzd4|IDBG-198316|ENSMUSG00000049791|14366|0|<1.0E-5| ; Ifng|IDBG-192196|ENSMUSG00000055170|15978|0|<1.0E-5| ; Rapgef3|IDBG-178771|ENSMUSG00000022469|223864|0|<1.0E-5| ;
Oxidative phosphorylation	605	KEGG	10090	2	116	0.02	0.929355	0.953539	Atp6v0e ; Uqcr10 ;	Atp6v0e|IDBG-155342|ENSMUSG00000015575|11974|0|<1.0E-5| ; Uqcr10|IDBG-142876|ENSMUSG00000059534|622178,66152|0|<1.0E-5| ;
Heterotrimeric GPCR signaling pathway (through G alpha q, PLC beta and ERK cascade) ( GPCR signaling (G alpha q) )	9890	INOH	10090	5	233	0.02	0.932643	0.953368	Agt ; Edn1 ; Fzd4 ; Ifng ; Prkcd ;	Agt|IDBG-200169|ENSMUSG00000031980|11606|0|<1.0E-5| ; Edn1|IDBG-147056|ENSMUSG00000021367|13614|0|<1.0E-5| ; Fzd4|IDBG-198316|ENSMUSG00000049791|14366|0|<1.0E-5| ; Ifng|IDBG-192196|ENSMUSG00000055170|15978|0|<1.0E-5| ; Prkcd|IDBG-142854|ENSMUSG00000021948|18753|0|<1.0E-5| ;
pre-mRNA splicing	11519	REACTOME	10090	2	128	0.02	0.951269	0.96882	Cpsf3 ; Srsf6 ;	Cpsf3|IDBG-130344|ENSMUSG00000054309|54451|0|<1.0E-5| ; Srsf6|IDBG-211780|ENSMUSG00000016921|67996|0|<1.0E-5| ;
Heterotrimeric GPCR signaling pathway (through G alpha i and pertussis toxin) ( GPCR signaling (pertussis toxin) )	10166	INOH	10090	4	221	0.02	0.964068	0.974662	Agt ; Edn1 ; Fzd4 ; Ifng ;	Agt|IDBG-200169|ENSMUSG00000031980|11606|0|<1.0E-5| ; Edn1|IDBG-147056|ENSMUSG00000021367|13614|0|<1.0E-5| ; Fzd4|IDBG-198316|ENSMUSG00000049791|14366|0|<1.0E-5| ; Ifng|IDBG-192196|ENSMUSG00000055170|15978|0|<1.0E-5| ;
Heterotrimeric GTP-binding protein coupled receptor signaling pathway (through G alpha i, adenylate cyclase and cAMP) ( GPCR signaling (G alpha i) )	9794	INOH	10090	4	221	0.02	0.964068	0.974662	Agt ; Edn1 ; Fzd4 ; Ifng ;	Agt|IDBG-200169|ENSMUSG00000031980|11606|0|<1.0E-5| ; Edn1|IDBG-147056|ENSMUSG00000021367|13614|0|<1.0E-5| ; Fzd4|IDBG-198316|ENSMUSG00000049791|14366|0|<1.0E-5| ; Ifng|IDBG-192196|ENSMUSG00000055170|15978|0|<1.0E-5| ;
Heterotrimeric GTP-binding protein coupled receptor signaling pathway (through G alpha s, cholera toxin, adenylate cyclase and cAMP) ( GPCR signaling (cholera toxin) )	9789	INOH	10090	4	225	0.02	0.967639	0.974702	Agt ; Edn1 ; Fzd4 ; Ifng ;	Agt|IDBG-200169|ENSMUSG00000031980|11606|0|<1.0E-5| ; Edn1|IDBG-147056|ENSMUSG00000021367|13614|0|<1.0E-5| ; Fzd4|IDBG-198316|ENSMUSG00000049791|14366|0|<1.0E-5| ; Ifng|IDBG-192196|ENSMUSG00000055170|15978|0|<1.0E-5| ;
Heterotrimeric GPCR signaling pathway (through G alpha s ACs PKA BRaf and ERKcascade)(canonical) ( GPCR signaling (G alpha s, PKA and ERK) )	9754	INOH	10090	4	234	0.02	0.974504	0.978047	Agt ; Edn1 ; Fzd4 ; Ifng ;	Agt|IDBG-200169|ENSMUSG00000031980|11606|0|<1.0E-5| ; Edn1|IDBG-147056|ENSMUSG00000021367|13614|0|<1.0E-5| ; Fzd4|IDBG-198316|ENSMUSG00000049791|14366|0|<1.0E-5| ; Ifng|IDBG-192196|ENSMUSG00000055170|15978|0|<1.0E-5| ;
Neuroactive ligand-receptor interaction	720	KEGG	10090	4	314	0.01	0.997354	0.997354	Edn1 ; Grp ; Gzma ; Tspo ;	Edn1|IDBG-147056|ENSMUSG00000021367|13614|0|<1.0E-5| ; Grp|IDBG-154841|ENSMUSG00000024517|225642|0|<1.0E-5| ; Gzma|IDBG-183453|ENSMUSG00000023132|14938|0|<1.0E-5| ; Tspo|IDBG-168372|ENSMUSG00000041736|12257|0|<1.0E-5| ;

## Sheet: DAVID
Category	Term		Count	%	PValue	Genes	List Total	Pop Hits	Pop Total	Fold Enrichment	Bonferroni	Benjamini	FDR
KEGG_PATHWAY	mmu04514	Cell adhesion molecules (CAMs)	20	3.25203	1.40215e-05	ENSMUSG00000001029, ENSMUSG00000017009, ENSMUSG00000020717, ENSMUSG00000056116, ENSMUSG00000041378, ENSMUSG00000026395, ENSMUSG00000037405, ENSMUSG00000037548, ENSMUSG00000000290, ENSMUSG00000055413, ENSMUSG00000061232, ENSMUSG00000001946, ENSMUSG00000036594, ENSMUSG00000073411, ENSMUSG00000048163, ENSMUSG00000000305, ENSMUSG00000031871, ENSMUSG00000000732, ENSMUSG00000073409, ENSMUSG00000016496,…	236	154	5738	3.15761	0.002157	0.002157	0.0168189
KEGG_PATHWAY	mmu04115	p53 signaling pathway	13	2.11382	1.86103e-05	ENSMUSG00000025647, ENSMUSG00000004446, ENSMUSG00000034730, ENSMUSG00000070348, ENSMUSG00000024778, ENSMUSG00000024521, ENSMUSG00000021453, ENSMUSG00000038332, ENSMUSG00000034165, ENSMUSG00000023067, ENSMUSG00000002109, ENSMUSG00000026029, ENSMUSG00000020649	236	69	5738	4.58082	0.00286191	0.00143198	0.0223226
KEGG_PATHWAY	mmu05322	Systemic lupus erythematosus	15	2.43902	6.74045e-05	ENSMUSG00000036887, ENSMUSG00000015947, ENSMUSG00000026656, ENSMUSG00000036905, ENSMUSG00000059089, ENSMUSG00000037548, ENSMUSG00000036896, ENSMUSG00000037894, ENSMUSG00000036594, ENSMUSG00000055172, ENSMUSG00000059498, ENSMUSG00000055170, ENSMUSG00000081058, ENSMUSG00000015451, ENSMUSG00000030966	236	103	5738	3.54081	0.010327	0.00345424	0.0808286
KEGG_PATHWAY	mmu04612	Antigen processing and presentation	14	2.27642	7.2828e-05	ENSMUSG00000038642, ENSMUSG00000056116, ENSMUSG00000024308, ENSMUSG00000079197, ENSMUSG00000024339, ENSMUSG00000037548, ENSMUSG00000055413, ENSMUSG00000061232, ENSMUSG00000036594, ENSMUSG00000073411, ENSMUSG00000024610, ENSMUSG00000073409, ENSMUSG00000037321, ENSMUSG00000031838, ENSMUSG00000060802	236	91	5738	3.74055	0.0111533	0.00280005	0.0873296
KEGG_PATHWAY	mmu04650	Natural killer cell mediated cytotoxicity	16	2.60163	0.000119954	ENSMUSG00000001029, ENSMUSG00000004446, ENSMUSG00000024778, ENSMUSG00000037405, ENSMUSG00000000290, ENSMUSG00000059089, ENSMUSG00000061232, ENSMUSG00000030579, ENSMUSG00000043733, ENSMUSG00000073411, ENSMUSG00000059498, ENSMUSG00000055170, ENSMUSG00000058715, ENSMUSG00000015355, ENSMUSG00000000409, ENSMUSG00000015437	236	122	5738	3.18866	0.0183044	0.00368799	0.143802
KEGG_PATHWAY	mmu04620	Toll-like receptor signaling pathway	14	2.27642	0.000175555	ENSMUSG00000044583, ENSMUSG00000021025, ENSMUSG00000032508, ENSMUSG00000029417, ENSMUSG00000026104, ENSMUSG00000034855, ENSMUSG00000028284, ENSMUSG00000031639, ENSMUSG00000035042, ENSMUSG00000051439, ENSMUSG00000000982, ENSMUSG00000025779, ENSMUSG00000025498, ENSMUSG00000026029	236	99	5738	3.43828	0.0266756	0.00449617	0.210393
KEGG_PATHWAY	mmu04610	Complement and coagulation cascades	12	1.95122	0.000206946	ENSMUSG00000001930, ENSMUSG00000036887, ENSMUSG00000024371, ENSMUSG00000039109, ENSMUSG00000055172, ENSMUSG00000046223, ENSMUSG00000031538, ENSMUSG00000036905, ENSMUSG00000022912, ENSMUSG00000015451, ENSMUSG00000023224, ENSMUSG00000036896	236	75	5738	3.89017	0.0313703	0.00454292	0.24797
KEGG_PATHWAY	mmu05416	Viral myocarditis	12	1.95122	0.00146978	ENSMUSG00000004446, ENSMUSG00000056116, ENSMUSG00000070348, ENSMUSG00000053093, ENSMUSG00000037405, ENSMUSG00000000290, ENSMUSG00000037548, ENSMUSG00000055413, ENSMUSG00000061232, ENSMUSG00000036594, ENSMUSG00000073411, ENSMUSG00000073409, ENSMUSG00000026029	236	94	5738	3.10386	0.202691	0.0279171	1.74898
KEGG_PATHWAY	mmu05332	Graft-versus-host disease	9	1.46341	0.00228678	ENSMUSG00000036594, ENSMUSG00000073411, ENSMUSG00000056116, ENSMUSG00000055170, ENSMUSG00000024778, ENSMUSG00000073409, ENSMUSG00000037548, ENSMUSG00000055413, ENSMUSG00000061232, ENSMUSG00000015437	236	58	5738	3.77279	0.297119	0.0384168	2.70899
KEGG_PATHWAY	mmu05330	Allograft rejection	9	1.46341	0.00228678	ENSMUSG00000036594, ENSMUSG00000073411, ENSMUSG00000056116, ENSMUSG00000055170, ENSMUSG00000024778, ENSMUSG00000073409, ENSMUSG00000037548, ENSMUSG00000055413, ENSMUSG00000061232, ENSMUSG00000015437	236	58	5738	3.77279	0.297119	0.0384168	2.70899
KEGG_PATHWAY	mmu05340	Primary immunodeficiency	7	1.13821	0.00306825	ENSMUSG00000061132, ENSMUSG00000031304, ENSMUSG00000026395, ENSMUSG00000000409, ENSMUSG00000024339, ENSMUSG00000017697, ENSMUSG00000037321	236	36	5738	4.72764	0.377017	0.0462213	3.61921
KEGG_PATHWAY	mmu04621	NOD-like receptor signaling pathway	9	1.46341	0.00350498	ENSMUSG00000030793, ENSMUSG00000028284, ENSMUSG00000021025, ENSMUSG00000035352, ENSMUSG00000035042, ENSMUSG00000026029, ENSMUSG00000032000, ENSMUSG00000035385, ENSMUSG00000025888	236	62	5738	3.52939	0.417668	0.0479673	4.12449
KEGG_PATHWAY	mmu04940	Type I diabetes mellitus	9	1.46341	0.00387639	ENSMUSG00000036594, ENSMUSG00000073411, ENSMUSG00000056116, ENSMUSG00000055170, ENSMUSG00000024778, ENSMUSG00000073409, ENSMUSG00000037548, ENSMUSG00000055413, ENSMUSG00000061232, ENSMUSG00000015437	236	63	5738	3.47337	0.450158	0.0486219	4.55229
KEGG_PATHWAY	mmu04622	RIG-I-like receptor signaling pathway	9	1.46341	0.00621004	ENSMUSG00000034855, ENSMUSG00000026896, ENSMUSG00000000275, ENSMUSG00000028284, ENSMUSG00000021025, ENSMUSG00000035692, ENSMUSG00000025498, ENSMUSG00000026029, ENSMUSG00000017830	236	68	5738	3.21797	0.616849	0.0711374	7.20041
KEGG_PATHWAY	mmu04623	Cytosolic DNA-sensing pathway	8	1.30081	0.00669667	ENSMUSG00000030793, ENSMUSG00000034855, ENSMUSG00000021025, ENSMUSG00000027514, ENSMUSG00000035042, ENSMUSG00000049734, ENSMUSG00000025498, ENSMUSG00000025888	236	55	5738	3.53652	0.644687	0.0712457	7.74406
KEGG_PATHWAY	mmu04670	Leukocyte transendothelial migration	12	1.95122	0.00915661	ENSMUSG00000006519, ENSMUSG00000043733, ENSMUSG00000020717, ENSMUSG00000041378, ENSMUSG00000031871, ENSMUSG00000056917, ENSMUSG00000037405, ENSMUSG00000022469, ENSMUSG00000031207, ENSMUSG00000000290, ENSMUSG00000032011, ENSMUSG00000001946	236	119	5738	2.45179	0.757466	0.0901185	10.4478
KEGG_PATHWAY	mmu05320	Autoimmune thyroid disease	8	1.30081	0.027118	ENSMUSG00000036594, ENSMUSG00000073411, ENSMUSG00000056116, ENSMUSG00000024778, ENSMUSG00000073409, ENSMUSG00000037548, ENSMUSG00000055413, ENSMUSG00000061232, ENSMUSG00000015437	236	72	5738	2.70151	0.985504	0.232499	28.0933
KEGG_PATHWAY	mmu04062	Chemokine signaling pathway	13	2.11382	0.0691192	ENSMUSG00000021025, ENSMUSG00000035352, ENSMUSG

## Sheet: INPUT_LIST
Ensembl ID
ENSMUSG00000097188
ENSMUSG00000097195
ENSMUSG00000097644
ENSMUSG00000080893
ENSMUSG00000094090
ENSMUSG00000046993
ENSMUSG00000082926
ENSMUSG00000042408
ENSMUSG00000082341
ENSMUSG00000026177
ENSMUSG00000026277
ENSMUSG00000078238
ENSMUSG00000070729
ENSMUSG00000084279
ENSMUSG00000095298
ENSMUSG00000053332
ENSMUSG00000049892
ENSMUSG00000032042
ENSMUSG00000028800
ENSMUSG00000000409
ENSMUSG00000028797
ENSMUSG00000000290
ENSMUSG00000009291
ENSMUSG00000000386
ENSMUSG00000092202
ENSMUSG00000015451
ENSMUSG00000023132
ENSMUSG00000000732
ENSMUSG00000055413
ENSMUSG00000073405
ENSMUSG00000032788
ENSMUSG00000071637
ENSMUSG00000044434
ENSMUSG00000037936
ENSMUSG00000008348
ENSMUSG00000031838
ENSMUSG00000032565
ENSMUSG00000078915
ENSMUSG00000046718
ENSMUSG00000027620
ENSMUSG00000067833
ENSMUSG00000027639
ENSMUSG00000031767
ENSMUSG00000037820
ENSMUSG00000089999
ENSMUSG00000044349
ENSMUSG00000028776
ENSMUSG00000028581
ENSMUSG00000070427
ENSMUSG00000095478
ENSMUSG00000030990
ENSMUSG00000030966
ENSMUSG00000056144
ENSMUSG00000066258
ENSMUSG00000030921
ENSMUSG00000057596
ENSMUSG00000032186
ENSMUSG00000030790
ENSMUSG00000030772
ENSMUSG00000038156
ENSMUSG00000033577
ENSMUSG00000031799
ENSMUSG00000055148
ENSMUSG00000092327
ENSMUSG00000050335
ENSMUSG00000034472
ENSMUSG00000006333
ENSMUSG00000049036
ENSMUSG00000052605
ENSMUSG00000076617
ENSMUSG00000025498
ENSMUSG00000042063
ENSMUSG00000025509
ENSMUSG00000038059
ENSMUSG00000025511
ENSMUSG00000024608
ENSMUSG00000057132
ENSMUSG00000024610
ENSMUSG00000053754
ENSMUSG00000016831
ENSMUSG00000082280
ENSMUSG00000029082
ENSMUSG00000029084
ENSMUSG00000030413
ENSMUSG00000024517
ENSMUSG00000024521
ENSMUSG00000090165
ENSMUSG00000003549
ENSMUSG00000057137
ENSMUSG00000070348
ENSMUSG00000075705
ENSMUSG00000025885
ENSMUSG00000062328
ENSMUSG00000024160
ENSMUSG00000094777
ENSMUSG00000032081
ENSMUSG00000064373
ENSMUSG00000006611
ENSMUSG00000054027
ENSMUSG00000036181
ENSMUSG00000022146
ENSMUSG00000066687
ENSMUSG00000022246
ENSMUSG00000024222
ENSMUSG00000023067
ENSMUSG00000022488
ENSMUSG00000095247
ENSMUSG00000026656
ENSMUSG00000059089
ENSMUSG00000059498
ENSMUSG00000058715
ENSMUSG00000006403
ENSMUSG00000026773
ENSMUSG00000015355
ENSMUSG00000021556
ENSMUSG00000006740
ENSMUSG00000046223
ENSMUSG00000021559
ENSMUSG00000007097
ENSMUSG00000026728
ENSMUSG00000074874
ENSMUSG00000044258
ENSMUSG00000037971
ENSMUSG00000037872
ENSMUSG00000070501
ENSMUSG00000043263
ENSMUSG00000073489
ENSMUSG00000090272
ENSMUSG00000026536
ENSMUSG00000040033
ENSMUSG00000074272
ENSMUSG00000025373
ENSMUSG00000047989
ENSMUSG00000025647
ENSMUSG00000032231
ENSMUSG00000049734
ENSMUSG00000039431
ENSMUSG00000044786
ENSMUSG00000060791
ENSMUSG00000060147
ENSMUSG00000031639
ENSMUSG00000021417
ENSMUSG00000051439
ENSMUSG00000043733
ENSMUSG00000021998
ENSMUSG00000024456
ENSMUSG00000039109
ENSMUSG00000002831
ENSMUSG00000037095
ENSMUSG00000031897
ENSMUSG00000081441
ENSMUSG00000019579
ENSMUSG00000042726
ENSMUSG00000024059
ENSMUSG00000022014
ENSMUSG00000042622
ENSMUSG00000032571
ENSMUSG00000024066
ENSMUSG00000042524
ENSMUSG00000028413
ENSMUSG00000030579
ENSMUSG00000038507
ENSMUSG00000053411
ENSMUSG00000057561
ENSMUSG00000020253
ENSMUSG00000021367
ENSMUSG00000042210
ENSMUSG00000001946
ENSMUSG00000042292
ENSMUSG00000023249
ENSMUSG00000031538
ENSMUSG00000053644
ENSMUSG00000024737
ENSMUSG00000009687
ENSMUSG00000047881
ENSMUSG00000031760
ENSMUSG00000061740
ENSMUSG00000031762
ENSMUSG00000031765
ENSMUSG00000054072
ENSMUSG00000036188
ENSMUSG00000032024
ENSMUSG00000041736
ENSMUSG00000024079
ENSMUSG00000075010
ENSMUSG00000028337
ENSMUSG00000063808
ENSMUSG00000041548
ENSMUSG00000056313
ENSMUSG00000024965
ENSMUSG00000031776
ENSMUSG00000032018
ENSMUSG00000046768
ENSMUSG00000024675
ENSMUSG00000056290
ENSMUSG00000021215
ENSMUSG00000079419
ENSMUSG00000024677
ENSMUSG00000030421
ENSMUSG00000024678
ENSMUSG00000024679
ENSMUSG00000024087
ENSMUSG00000030423
ENSMUSG00000024991
ENSMUSG00000031556
ENSMUSG00000058126
ENSMUSG00000031557
ENSMUSG00000072704
ENSMUSG00000004612
ENSMUSG00000041488
ENSMUSG00000032011
ENSMUSG00000030301
ENSMUSG00000046805
ENSMUSG00000092274
ENSMUSG00000030208
ENSMUSG00000035929
ENSMUSG00000047731
ENSMUSG00000073409
ENSMUSG00000063171
ENSMUSG00000050410
ENSMUSG00000021268
ENSMUSG00000031490
ENSMUSG00000030218
ENSMUSG00000031431
ENSMUSG00000030220
ENSMUSG00000079889
ENSMUSG00000030223
ENSMUSG00000031577
ENSMUSG00000037405
ENSMUSG00000033751
ENSMUSG00000054435
ENSMUSG00000031871
ENSMUSG00000047867
ENSMUSG00000032114
ENSMUSG00000031875
ENSMUSG00000022469
ENSMUSG00000020953
ENSMUSG00000059714
ENSMUSG00000025413
ENSMUSG00000028978
ENSMUSG00000005161
ENSMUSG00000028454
ENSMUSG00000053093
ENSMUSG00000015575
ENSMUSG00000031283
ENSMUSG00000044562
ENSMUSG00000025068
ENSMUSG00000040850
ENSMUSG00000028708
ENSMUSG00000003271
ENSMUSG00000031285
ENSMUSG00000043091
ENSMUSG00000058558
ENSMUSG00000026380
ENSMUSG00000053279
ENSMUSG00000066861
ENSMUSG00000027435
ENSMUSG00000021033
ENSMUSG00000031697
ENSMUSG00000039234
ENSMUSG00000038762
ENSMUSG00000021702
ENSMUSG00000004446
ENSMUSG00000032667
ENSMUSG00000042607
ENSMUSG00000019577
ENSMUSG00000031700
ENSMUSG00000079197
ENSMUSG00000030107
ENSMUSG00000003032
ENSMUSG00000069833
ENSMUSG00000031843
ENSMUSG00000029413
ENSMUSG00000054619
ENSMUSG00000056116
ENSMUSG00000026355
ENSMUSG00000002325
ENSMUSG00000037548
ENSMUSG00000040659
ENSMUSG00000002324
ENSMUSG00000029417
ENSMUSG00000034377
ENSMUSG00000039385
ENSMUSG00000027378
ENSMUSG00000033863
ENSMUSG00000096727
ENSMUSG00000022893
ENSMUSG00000016526
ENSMUSG00000037321
ENSMUSG00000014846
ENSMUSG00000035776
ENSMUSG00000034855
ENSMUSG00000036098
ENSMUSG00000029701
ENSMUSG00000023846
ENSMUSG00000024338
ENSMUSG00000027007
ENSMUSG00000024339
ENSMUSG00000031827
ENSMUSG00000001029
ENSMUSG00000030917
ENSMUSG00000030905
ENSMUSG00000014361
ENSMUSG00000001020
ENSMUSG00000048163
ENSMUSG00000036594
ENSMUSG00000020717
ENSMUSG00000028607
ENSMUSG00000021025
ENSMUSG00000030880
ENSMUSG00000022324
ENSMUSG00000028011
ENSMUSG00000015437
ENSMUSG00000018899
ENSMUSG00000025537
ENSMUSG00000028494
ENSMUSG00000024878
ENSMUSG00000025534
ENSMUSG00000015468
ENSMUSG00000041957
ENSMUSG00000025533
ENSMUSG00000039236
ENSMUSG00000074890
ENSMUSG00000096581
ENSMUSG00000025532
ENSMUSG00000020415
ENSMUSG00000036850
ENSMUSG00000036833
ENSMUSG00000056917
ENSMUSG00000036986
ENSMUSG00000035186
ENSMUSG00000020776
ENSMUSG00000016921
ENSMUSG00000042745
ENSMUSG00000068877
ENSMUSG00000032359
ENSMUSG00000031207
ENSMUSG00000030087
ENSMUSG00000030541
ENSMUSG00000021866
ENSMUSG00000031613
ENSMUSG00000040055
ENSMUSG00000027514
ENSMUSG00000000058
ENSMUSG00000026896
ENSMUSG00000053907
ENSMUSG00000055172
ENSMUSG00000003585
ENSMUSG00000039960
ENSMUSG00000060938
ENSMUSG00000059325
ENSMUSG00000025915
ENSMUSG00000034636
ENSMUSG00000056737
ENSMUSG00000003617
ENSMUSG00000029484
ENSMUSG00000027472
ENSMUSG00000031972
ENSMUSG00000055044
ENSMUSG00000021886
ENSMUSG00000068874
ENSMUSG00000025006
ENSMUSG00000031209
ENSMUSG00000003283
ENSMUSG00000002233
ENSMUSG00000036256
ENSMUSG00000089672
ENSMUSG00000038150
ENSMUSG00000029499
ENSMUSG00000017697
ENSMUSG00000006392
ENSMUSG00000054690
ENSMUSG00000026395
ENSMUSG00000041515
ENSMUSG00000037894
ENSMUSG00000032807
ENSMUSG00000030717
ENSMUSG00000069516
ENSMUSG00000030711
ENSMUSG00000002109
ENSMUSG00000074797
ENSMUSG00000050628
ENSMUSG00000035376
ENSMUSG00000048222
ENSMUSG00000025104
ENSMUSG00000068479
ENSMUSG00000034203
ENSMUSG00000030095
ENSMUSG00000059534
ENSMUSG00000015852
ENSMUSG00000031980
ENSMUSG00000017493
ENSMUSG00000028466
ENSMUSG00000034165
ENSMUSG00000016256
ENSMUSG00000054364
ENSMUSG00000028645
ENSMUSG00000061132
ENSMUSG00000015354
ENSMUSG00000034422
ENSMUSG00000028156
ENSMUSG00000017009
ENSMUSG00000032437
ENSMUSG00000028223
ENSMUSG00000022906
ENSMUSG00000045503
ENSMUSG00000032487
ENSMUSG00000034285
ENSMUSG00000090996
ENSMUSG00000040809
ENSMUSG00000055170
ENSMUSG00000029111
ENSMUSG00000021453
ENSMUSG00000046879
ENSMUSG00000028226
ENSMUSG00000027316
ENSMUSG00000018774
ENSMUSG00000026104
ENSMUSG00000006014
ENSMUSG00000060802
ENSMUSG00000063077
ENSMUSG00000030560
ENSMUSG00000028862
ENSMUSG00000049791
ENSMUSG00000078920
ENSMUSG00000022899
ENSMUSG00000037921
ENSMUSG00000039601
ENSMUSG00000023960
ENSMUSG00000031502
ENSMUSG00000040747
ENSMUSG00000005057
ENSMUSG00000029705
ENSMUSG00000040253
ENSMUSG00000028268
ENSMUSG00000024371
ENSMUSG00000017830
ENSMUSG00000037235
ENSMUSG00000025779
ENSMUSG00000028270
ENSMUSG00000004894
ENSMUSG00000022372
ENSMUSG00000031503
ENSMUSG00000003526
ENSMUSG00000027695
ENSMUSG00000026102
ENSMUSG00000029322
ENSMUSG00000038642
ENSMUSG00000030793
ENSMUSG00000020108
ENSMUSG00000000305
ENSMUSG00000034321
ENSMUSG00000021948
ENSMUSG00000019970
ENSMUSG00000014599
ENSMUSG00000041870
ENSMUSG00000034930
ENSMUSG00000016496
ENSMUSG00000033998
ENSMUSG00000025591
ENSMUSG00000035686
ENSMUSG00000028108
ENSMUSG00000028982
ENSMUSG00000021186
ENSMUSG00000039911
ENSMUSG00000034730
ENSMUSG00000020593
ENSMUSG00000078853
ENSMUSG00000069874
ENSMUSG00000036473
ENSMUSG00000028480
ENSMUSG00000029561
ENSMUSG00000033684
ENSMUSG00000030761
ENSMUSG00000023224
ENSMUSG00000006519
ENSMUSG00000026466
ENSMUSG00000041827
ENSMUSG00000023571
ENSMUSG00000048277
ENSMUSG00000050796
ENSMUSG00000075602
ENSMUSG00000038252
ENSMUSG00000026921
ENSMUSG00000026158
ENSMUSG00000053113
ENSMUSG00000046402
ENSMUSG00000035547
ENSMUSG00000038543
ENSMUSG00000028573
ENSMUSG00000060519
ENSMUSG00000028967
ENSMUSG00000091747
ENSMUSG00000055762
ENSMUSG00000041378
ENSMUSG00000036964
ENSMUSG00000002847
ENSMUSG00000030747
ENSMUSG00000038213
ENSMUSG00000001240
ENSMUSG00000033880
ENSMUSG00000049401
ENSMUSG00000010651
ENSMUSG00000002289
ENSMUSG00000006205
ENSMUSG00000057963
ENSMUSG00000031304
ENSMUSG00000035692
ENSMUSG00000032508
ENSMUSG00000000682
ENSMUSG00000010358
ENSMUSG00000081058
ENSMUSG00000015947
ENSMUSG00000036860
ENSMUSG00000001930
ENSMUSG00000033685
ENSMUSG00000038393
ENSMUSG00000007041
ENSMUSG00000063268
ENSMUSG00000034936
ENSMUSG00000040265
ENSMUSG00000044583
ENSMUSG00000027332
ENSMUSG00000027611
ENSMUSG00000007036
ENSMUSG00000055373
ENSMUSG00000001123
ENSMUSG00000058291
ENSMUSG00000024308
ENSMUSG00000005882
ENSMUSG00000068921
ENSMUSG00000039167
ENSMUSG00000054309
ENSMUSG00000060961
ENSMUSG00000027800
ENSMUSG00000027882
ENSMUSG00000029313
ENSMUSG00000028284
ENSMUSG00000027315
ENSMUSG00000044197
ENSMUSG00000006800
ENSMUSG00000067370
ENSMUSG00000076432
ENSMUSG00000000295
ENSMUSG00000024319
ENSMUSG00000061232
ENSMUSG00000026029
ENSMUSG00000029307
ENSMUSG00000037447
ENSMUSG00000034708
ENSMUSG00000036894
ENSMUSG00000079017
ENSMUSG00000024778
ENSMUSG00000068299
ENSMUSG00000062563
ENSMUSG00000016637
ENSMUSG00000020649
ENSMUSG00000050370
ENSMUSG00000020646
ENSMUSG00000037242
ENSMUSG00000045932
ENSMUSG00000035385
ENSMUSG00000074896
ENSMUSG00000035352
ENSMUSG00000022661
ENSMUSG00000034459
ENSMUSG00000052160
ENSMUSG00000040447
ENSMUSG00000020644
ENSMUSG00000020641
ENSMUSG00000027875
ENSMUSG00000020077
ENSMUSG00000045973
ENSMUSG00000027111
ENSMUSG00000054588
ENSMUSG00000020638
ENSMUSG00000039501
ENSMUSG00000025888
ENSMUSG00000033538
ENSMUSG00000033157
ENSMUSG00000025491
ENSMUSG00000025492
ENSMUSG00000073411
ENSMUSG00000006494
ENSMUSG00000035208
ENSMUSG00000072620
ENSMUSG00000078763
ENSMUSG00000033943
ENSMUSG00000020785
ENSMUSG00000035493
ENSMUSG00000055694
ENSMUSG00000005087
ENSMUSG00000058301
ENSMUSG00000039678
ENSMUSG00000020407
ENSMUSG00000041481
ENSMUSG00000029613
ENSMUSG00000034640
ENSMUSG00000035042
ENSMUSG00000007476
ENSMUSG00000019122
ENSMUSG00000018927
ENSMUSG00000000982
ENSMUSG00000027375
ENSMUSG00000056501
ENSMUSG00000026946
ENSMUSG00000028668
ENSMUSG00000038332
ENSMUSG00000033355
ENSMUSG00000033306
ENSMUSG00000020122
ENSMUSG00000040699
ENSMUSG00000036905
ENSMUSG00000041453
ENSMUSG00000036896
ENSMUSG00000036887
ENSMUSG00000020120
ENSMUSG00000038587
ENSMUSG00000032000
ENSMUSG00000019947
ENSMUSG00000028121
ENSMUSG00000060063
ENSMUSG00000026832
ENSMUSG00000022912
ENSMUSG00000000275
ENSMUSG00000022548
ENSMUSG00000028758
ENSMUSG00000008393
ENSMUSG00000052384
ENSMUSG00000022500
ENSMUSG00000028744
ENSMUSG00000028743
ENSMUSG00000026822
ENSMUSG00000022685
ENSMUSG00000022680
ENSMUSG00000022678
ENSMUSG00000093178

## Sheet: GSEA
NAME	GS<br> follow link to MSigDB	GS DETAILS	SIZE	ES	NES	NOM p-val	FDR q-val	FWER p-val	RANK AT MAX	LEADING EDGE
KEGG_RIG_I_LIKE_RECEPTOR_SIGNALING_PATHWAY	KEGG_RIG_I_LIKE_RECEPTOR_SIGNALING_PATHWAY		48	0.608298	2.01104	0	0.00196559	0.004	2162	tags=31%, list=16%, signal=37%
KEGG_PRION_DISEASES	KEGG_PRION_DISEASES		31	0.553091	2.02307	0.00197239	0.00213495	0.003	903	tags=19%, list=7%, signal=21%
KEGG_NOD_LIKE_RECEPTOR_SIGNALING_PATHWAY	KEGG_NOD_LIKE_RECEPTOR_SIGNALING_PATHWAY		44	0.563562	1.97929	0	0.00243163	0.008	1836	tags=32%, list=13%, signal=37%
KEGG_P53_SIGNALING_PATHWAY	KEGG_P53_SIGNALING_PATHWAY		59	0.515131	1.90449	0	0.00245679	0.016	1685	tags=31%, list=12%, signal=35%
KEGG_TOLL_LIKE_RECEPTOR_SIGNALING_PATHWAY	KEGG_TOLL_LIKE_RECEPTOR_SIGNALING_PATHWAY		86	0.590761	1.94724	0	0.00263835	0.012	1866	tags=34%, list=14%, signal=39%
KEGG_CYTOSOLIC_DNA_SENSING_PATHWAY	KEGG_CYTOSOLIC_DNA_SENSING_PATHWAY		39	0.693432	1.90717	0	0.00276389	0.016	2333	tags=51%, list=17%, signal=62%
KEGG_CELL_CYCLE	KEGG_CELL_CYCLE		104	0.403789	1.9498	0	0.00293161	0.011	2150	tags=21%, list=16%, signal=25%
KEGG_ANTIGEN_PROCESSING_AND_PRESENTATION	KEGG_ANTIGEN_PROCESSING_AND_PRESENTATION		43	0.660673	2.04853	0	0.00303126	0.002	903	tags=26%, list=7%, signal=27%
KEGG_FC_GAMMA_R_MEDIATED_PHAGOCYTOSIS	KEGG_FC_GAMMA_R_MEDIATED_PHAGOCYTOSIS		79	0.481517	1.91494	0	0.00303986	0.015	1680	tags=30%, list=12%, signal=34%
KEGG_ADIPOCYTOKINE_SIGNALING_PATHWAY	KEGG_ADIPOCYTOKINE_SIGNALING_PATHWAY		58	0.474174	1.80997	0.00208768	0.00838266	0.053	2372	tags=34%, list=17%, signal=41%
KEGG_LEISHMANIA_INFECTION	KEGG_LEISHMANIA_INFECTION		49	0.662082	1.79065	0	0.00922543	0.063	2106	tags=45%, list=15%, signal=53%
KEGG_SYSTEMIC_LUPUS_ERYTHEMATOSUS	KEGG_SYSTEMIC_LUPUS_ERYTHEMATOSUS		46	0.690793	1.76374	0	0.0112091	0.084	1680	tags=43%, list=12%, signal=49%
KEGG_ABC_TRANSPORTERS	KEGG_ABC_TRANSPORTERS		32	0.427459	1.70053	0	0.0208699	0.157	765	tags=9%, list=6%, signal=10%
KEGG_DRUG_METABOLISM_OTHER_ENZYMES	KEGG_DRUG_METABOLISM_OTHER_ENZYMES		22	0.63185	1.70575	0	0.0211532	0.149	1764	tags=27%, list=13%, signal=31%
KEGG_BLADDER_CANCER	KEGG_BLADDER_CANCER		35	0.420857	1.68514	0.00200803	0.0232914	0.184	812	tags=9%, list=6%, signal=9%
KEGG_NATURAL_KILLER_CELL_MEDIATED_CYTOTOXICITY	KEGG_NATURAL_KILLER_CELL_MEDIATED_CYTOTOXICITY		86	0.548614	1.67287	0	0.026529	0.212	2162	tags=36%, list=16%, signal=42%
KEGG_NICOTINATE_AND_NICOTINAMIDE_METABOLISM	KEGG_NICOTINATE_AND_NICOTINAMIDE_METABOLISM		17	0.543672	1.65295	0.00413223	0.0303957	0.257	2501	tags=41%, list=18%, signal=50%
KEGG_TRYPTOPHAN_METABOLISM	KEGG_TRYPTOPHAN_METABOLISM		32	0.500474	1.65326	0.0192308	0.0321837	0.257	1505	tags=31%, list=11%, signal=35%
KEGG_GLYCEROLIPID_METABOLISM	KEGG_GLYCEROLIPID_METABOLISM		34	0.527279	1.63211	0	0.0353524	0.296	2572	tags=41%, list=19%, signal=50%
KEGG_ONE_CARBON_POOL_BY_FOLATE	KEGG_ONE_CARBON_POOL_BY_FOLATE		12	0.510707	1.57591	0.0146751	0.0611013	0.428	4839	tags=67%, list=35%, signal=103%
KEGG_CHEMOKINE_SIGNALING_PATHWAY	KEGG_CHEMOKINE_SIGNALING_PATHWAY		152	0.344404	1.56618	0	0.0615877	0.463	1115	tags=16%, list=8%, signal=17%
KEGG_SMALL_CELL_LUNG_CANCER	KEGG_SMALL_CELL_LUNG_CANCER		73	0.351913	1.56206	0.00814664	0.0616261	0.475	1115	tags=12%, list=8%, signal=13%
KEGG_LEUKOCYTE_TRANSENDOTHELIAL_MIGRATION	KEGG_LEUKOCYTE_TRANSENDOTHELIAL_MIGRATION		96	0.461639	1.56708	0.00213675	0.0639229	0.459	2728	tags=42%, list=20%, signal=52%
KEGG_GLUTATHIONE_METABOLISM	KEGG_GLUTATHIONE_METABOLISM		41	0.410849	1.53637	0.0413223	0.0759196	0.56	1331	tags=24%, list=10%, signal=27%
KEGG_B_CELL_RECEPTOR_SIGNALING_PATHWAY	KEGG_B_CELL_RECEPTOR_SIGNALING_PATHWAY		63	0.364944	1.52112	0.00610998	0.0836137	0.603	1836	tags=25%, list=13%, signal=29%
KEGG_FATTY_ACID_METABOLISM	KEGG_FATTY_ACID_METABOLISM		32	0.492004	1.51158	0.0283976	0.0874788	0.626	1591	tags=28%, list=12%, signal=32%
KEGG_COMPLEMENT_AND_COAGULATION_CASCADES	KEGG_COMPLEMENT_AND_COAGULATION_CASCADES		59	0.647673	1.49865	0	0.0952033	0.662	2388	tags=41%, list=17%, signal=49%
KEGG_PRIMARY_IMMUNODEFICIENCY	KEGG_PRIMARY_IMMUNODEFICIENCY		33	0.674131	1.48254	0	0.105654	0.701	789	tags=27%, list=6%, signal=29%
KEGG_CELL_ADHESION_MOLECULES_CAMS	KEGG_CELL_ADHESION_MOLECULES_CAMS		89	0.501927	1.47569	0	0.109223	0.719	880	tags=20%, list=6%, signal=21%
KEGG_APOPTOSIS	KEGG_APOPTOSIS		67	0.373776	1.46407	0.0164948	0.117222	0.746	2157	tags=30%, list=16%, signal=35%
KEGG_GLYCEROPHOSPHOLIPID_METABOLISM	KEGG_GLYCEROPHOSPHOLIPID_METABOLISM		51	0.323141	1.44825	0.0308008	0.129052	0.784	965	tags=12%, list=7%, signal=13%
KEGG_GLYCOSPHINGOLIPID_BIOSYNTHESIS_GLOBO_SERIES	KEGG_GLYCOSPHINGOLIPID_BIOSYNTHESIS_GLOBO_SERIES		14	0.607457	1.43554	0.0675944	0.134713	0.81	1720	tags=43%, list=12%, signal=49%
KEGG_FOCAL_ADHESION	KEGG_FOCAL_ADHESION		162	0.300884	1.43908	0	0.135086	0.8	1875	tags=19%, list=14%, signal=22%
KEGG_PYRIMIDINE_METABOLISM	KEGG_PYRIMIDINE_METABOLISM		81	0.333309	1.42732	0.0451866	0.140456	0.829	2515	tags=26%, list=18%, signal=32%
KEGG_METABOLISM_OF_XENOBIOTICS_BY_CYTOCHROME_P450	KEGG_METABOLISM_OF_XENOBIOTICS_BY_CYTOCHROME_P450		31	0.473212	1.36505	0.0911017	0.222461	0.941	1591	tags=26%, list=12%, signal=29%
KEGG_FRUCTOSE_AND_MANNOSE_METABOLISM	KEGG_FRUCTOSE_AND_MANNOSE_METABOLISM		26	0.336866	1.32156	0.0798403	0.250702	0.977	3543	tags=46%, list=26%, signal=62%
KEGG_HEMATOPOIETIC_CELL_LINEAGE	KEGG_HEMATOPOIETIC_CELL_LINEAGE		68	0.498254	1.32437	0.0345572	0.252329	0.976	3673	tags=47%, list=27%, signal=64%
KEGG_CHRONIC_MYELOID_LEUKEMIA	KEGG_CHRONIC_MYELOID_LEUKEMIA		65	0.334203	1.3353	0.0581162	0.25296	0.969	2096	tags=22%, list=15%, signal=25%
KEGG_VIRAL_MYOCARDITIS	KEGG_VIRAL_MYOCARDITIS		42	0.42173	1.32786	0.0739958	0.252973	0.973	880	tags=19%, list=6%, signal=20%
KEGG_STEROID_HORMONE_BIOSYNTHESIS	KEGG_STEROID_HORMONE_BIOSYNTHESIS		24	0.503746	1.32861	0.0618337	0.258028	0.972	2967	tags=42%, list=22%, signal=53%
KEGG_GRAFT_VERSUS_HOST_DISEASE	KEGG_GRAFT_VERSUS_HOST_DISEASE		14	0.690992	1.33585	0.0235546	0.258965	0.968	3440	tags=71%, list=25%, signal=95%
KEGG_DNA_REPLICATION	KEGG_DNA_REPLICATION		30	0.412546	1.33736	0.141393	0.263742	0.967	3706	tags=47%, list=27%, signal=64%
KEGG_NUCLEOTIDE_EXCISION_REPAIR	KEGG_NUCLEOTIDE_EXCISION_REPAIR		41	0.392559	1.30329	0.184647	0.27722	0.985	3459	tags=41%, list=25%, signal=55%
KEGG_PRIMARY_BILE_ACID_BIOSYNTHESIS	KEGG_PRIMARY_BILE_ACID_BIOSYNTHESIS		15	0.507716	1.29857	0.0563674	0.279272	0.987	920	tags=13%, list=7%, signal=14%
KEGG_ECM_RECEPTOR_INTERACTION	KEGG_ECM_RECEPTOR_INTERACTION		67	0.475072	1.26987	0.0167015	0.308576	0.995	580	tags=13%, list=4%, signal=14%
KEGG_PATHWAYS_IN_CANCER	KEGG_PATHWAYS_IN_CANCER		293	0.278514	1.26607	0.0869565	0.309288	0.995	2078	tags=18%, list=15%, signal=20%
KEGG_BUTANOATE_METABOLISM	KEGG_BUTANOATE_METABOLISM		27	0.396528	1.26987	0.122244	0.315141	0.995	1766	tags=30%, list=13%, signal=34%
KEGG_T_CELL_RECEPTOR_SIGNALING_PATHWAY	KEGG_T_CELL_RECEPTOR_SIGNALING_PATHWAY		93	0.295279	1.27327	0.0912863	0.315294	0.994	3467	tags=34%, list=25%, signal=46%
KEGG_ALLOGRAFT_REJECTION	KEGG_ALLOGRAFT_REJECTION		16	0.683168	1.25285	0.0465116	0.321322	0.996	3440	tags=69%, list=25%, signal=91%
KEGG_GLYCOSPHINGOLIPID_BIOSYNTHESIS_LACTO_AND_NEOLACTO_SERIES	KEGG_GLYCOSPHINGOLIPID_BIOSYNTHESIS_LACTO_AND_NEOLACTO_SERIES		23	0.477448	1.27366	0.165618	0.32167	0.994	3220	tags=52%, list=23%, signal=68%
KEGG_ACUTE_MYELOID_LEUKEMIA	KEGG_ACUTE_MYELOID_LEUKEMIA		52	0.353053	1.25448	0.146341	0.324355	0.996	1978	tags=27%, list=14%, signal=31%
KEGG_RENIN_ANGIOTENSIN_SYSTEM	KEGG_RENIN_ANGIOTENSIN_SYSTEM		13	0.435128	1.24362	0.183299	0.3329	0.997	1238	tags=15%, list=9%, signal=17%
KEGG_LYSOSOME	KEGG_LYSOSOME		99	0.334169	1.23739	0.204239	0.338353	0.999	1106	tags=13%, list=8%, signal=14%
KEGG_PEROXISOME	KEGG_PEROXISOME		62	0.35589	1.22916	0.261477	0.347282	0.999	1424	tags=18%, list=10%, signal=20%
KEGG_REGULATION_OF_AUTOPHAGY	KEGG_REGULATION_OF_AUTOPHAGY		20	0.376528	1.22315	0.159046	0.353094	0.999	3056	tags=30%, list=22%, signal=38%
KEGG_JAK_STAT_SIGNALING_PATHWAY	KEGG_JAK_STAT_SIGNALING_PATHWAY		116	0.369094	1.21236	0.150424	0.354303	1	3268	tags=34%, list=24%, signal=45%
KEGG_INSULIN_SIGNALING_PATHWAY	KEGG_INSULIN_SIGNALING_PATHWAY		108	0.278128	1.21569	0.154599	0.3544	1	2043	tags=24%, list=15%, signal=28%
KEGG_TYPE_I_DIABETES_MELLITUS	KEGG_TYPE_I_DIABETES_MELLITUS		20	0.518475	1.21614	0.165966	0.359686	1	2037	tags=30%, list=15%, signal=35%
KEGG_ARGININE_AND_PROLINE_METABOLISM	KEGG_ARGININE_AND_PROLINE_METABOLISM		42	0.314642	1.20302	0.139721	0.360186	1	1651	tags=29%, list=12%, signal=32%
KEGG_ASTHMA	KEGG_ASTHMA		15	0.652963	1.20344	0.112971	0.365641	1	3598	tags=67%, list=26%, signal=90%
KEGG_SELENOAMINO_ACID_METABOLISM	KEGG_SELENOAMINO_ACID_METABOLISM		18	0.339006	1.19541	0.2	0.369283	1	821	tags=17%, list=6%, signal=18%
KEGG_GLIOMA	KEGG_GLIOMA		54	0.309086	1.18554	0.214575	0.382556	1	1277	tags=11%, list=9%, signal=12%
KEGG_AUTOIMMUNE_THYROID_DISEASE	KEGG_AUTOIMMUNE_THYROID_DISEASE		23	0.683633	1.1726	0.0376569	0.39592	1	3346	tags=70%, list=24%, signal=92%
KEGG_REGULATION_OF_ACTIN_CYTOSKELETON	KEGG_REGULATION_OF_ACTIN_CYTOSKELETON		168	0.243401	1.17509	0.170732	0.396522	1	3432	tags=32%, list=25%, signal=41%
KEGG_PPAR_SIGNALING_PATHWAY	KEGG_PPAR_SIGNALING_PATHWAY		59	0.338911	1.16783	0.206751	0.399151	1	2303	tags=37%, list=17%, signal=45%
KEGG_MTOR_SIGNALING_PATHWAY	KEGG_MTOR_SIGNALING_PATHWAY		37	0.378326	1.1502	0.332689	0.415945	1	1636	tags=24%, list=12%, signal=28%
KEGG_GLYCOSPHINGOLIPID_BIOSYNTHESIS_GANGLIO_SERIES	KEGG_GLYCOSPHINGOLIPID_BIOSYNTHESIS_GANGLIO_SERIES		15	0.423661	1.14696	0.299424	0.415992	1	1151	tags=20%, list=8%, signal=22%
KEGG_FC_EPSILON_RI_SIGNALING_PATHWAY	KEGG_FC_EPSILON_RI_SIGNALING_PATHWAY		71	0.316716	1.15286	0.195833	0.417024	1	3984	tags=39%, list=29%, signal=55%
KEGG_PROTEASOME	KEGG_PROTEASOME		42	0.500738	1.1554	0.418468	0.417612	1	499	tags=17%, list=4%, signal=17%
KEGG_CYTOKINE_CYTOKINE_RECEPTOR_INTERACTION	KEGG_CYTOKINE_CYTOKINE_RECEPTOR_INTERACTION		197	0.420417	1.12568	0.252083	0.453152	1	3268	tags=39%, list=24%, signal=50%
KEGG_GLYCOLYSIS_GLUCONEOGENESIS	KEGG_GLYCOLYSIS_GLUCONEOGENESIS		49	0.301288	1.10592	0.33121	0.486974	1	3348	tags=35%, list=24%, signal=46%
KEGG_GLYCOSAMINOGLYCAN_DEGRADATION	KEGG_GLYCOSAMINOGLYCAN_DEGRADATION		15	0.348082	1.08362	0.334669	0.51424	1	3387	tags=33%, list=25%, signal=44%
KEGG_EPITHELIAL_CELL_SIGNALING_IN_HELICOBACTER_PYLORI_INFECTION	KEGG_EPITHELIAL_CELL_SIGNALING_IN_HELICOBACTER_PYLORI_INFECTION		59	0.281748	1.0844	0.340467	0.520047	1	1836	tags=19%, list=13%, signal=21%
KEGG_HISTIDINE_METABOLISM	KEGG_HISTIDINE_METABOLISM		23	0.4227	1.08486	0.347458	0.526138	1	2461	tags=43%, list=18%, signal=53%
KEGG_MELANOMA	KEGG_MELANOMA		66	0.257755	1.05896	0.347305	0.537532	1	2581	tags=17%, list=19%, signal=20%
KEGG_PANCREATIC_CANCER	KEGG_PANCREATIC_CANCER		64	0.24946	1.06444	0.348162	0.539785	1	2408	tags=23%, list=17%, signal=28%
KEGG_VEGF_SIGNALING_PATHWAY	KEGG_VEGF_SIGNALING_PATHWAY		62	0.269867	1.05957	0.359184	0.543105	1	1283	tags=15%, list=9%, signal=16%
KEGG_GLYCOSAMINOGLYCAN_BIOSYNTHESIS_KERATAN_SULFATE	KEGG_GLYCOSAMINOGLYCAN_BIOSYNTHESIS_KERATAN_SULFATE		13	0.319962	1.06543	0.390533	0.545143	1	1319	tags=23%, list=10%, signal=25%
KEGG_HYPERTROPHIC_CARDIOMYOPATHY_HCM	KEGG_HYPERTROPHIC_CARDIOMYOPATHY_HCM		73	0.356905	1.0388	0.430962	0.558066	1	4027	tags=45%, list=29%, signal=64%
KEGG_INTESTINAL_IMMUNE_NETWORK_FOR_IGA_PRODUCTION	KEGG_INTESTINAL_IMMUNE_NETWORK_FOR_IGA_PRODUCTION		32	0.542279	1.03918	0.434238	0.56446	1	3257	tags=56%, list=24%, signal=73%
KEGG_PATHOGENIC_ESCHERICHIA_COLI_INFECTION	KEGG_PATHOGENIC_ESCHERICHIA_COLI_INFECTION		41	0.386144	1.04033	0.474609	0.568984	1	716	tags=15%, list=5%, signal=15%
KEGG_PHOSPHATIDYLINOSITOL_SIGNALING_SYSTEM	KEGG_PHOSPHATIDYLINOSITOL_SIGNALING_SYSTEM		50	0.275436	1.02755	0.402041	0.573855	1	3083	tags=30%, list=22%, signal=38%
KEGG_PROPANOATE_METABOLISM	KEGG_PROPANOATE_METABOLISM		28	0.384818	1.01543	0.486056	0.584517	1	1377	tags=18%, list=10%, signal=20%
KEGG_ALDOSTERONE_REGULATED_SODIUM_REABSORPTION	KEGG_ALDOSTERONE_REGULATED_SODIUM_REABSORPTION		31	0.266896	1.01819	0.422397	0.585685	1	1115	tags=16%, list=8%, signal=18%
KEGG_INOSITOL_PHOSPHATE_METABOLISM	KEGG_INOSITOL_PHOSPHATE_METABOLISM		38	0.27315	1.009	0.448771	0.589986	1	4909	tags=50%, list=36%, signal=77%
KEGG_ERBB_SIGNALING_PATHWAY	KEGG_ERBB_SIGNALING_PATHWAY		72	0.259375	1.00055	0.444227	0.599264	1	1277	tags=13%, list=9%, signal=14%
KEGG_ARRHYTHMOGENIC_RIGHT_VENTRICULAR_CARDIOMYOPATHY_ARVC	KEGG_ARRHYTHMOGENIC_RIGHT_VENTRICULAR_CARDIOMYOPATHY_ARVC		67	0.327879	0.99696	0.496868	0.59949	1	4317	tags=46%, list=31%, signal=67%
KEGG_OTHER_GLYCAN_DEGRADATION	KEGG_OTHER_GLYCAN_DEGRADATION		13	0.40723	0.992073	0.510763	0.602095	1	3151	tags=38%, list=23%, signal=50%
KEGG_PROSTATE_CANCER	KEGG_PROSTATE_CANCER		79	0.223344	0.964201	0.512097	0.6269	1	1836	tags=11%, list=13%, signal=13%
KEGG_TGF_BETA_SIGNALING_PATHWAY	KEGG_TGF_BETA_SIGNALING_PATHWAY		73	0.257023	0.970513	0.545263	0.628844	1	2063	tags=19%, list=15%, signal=22%
KEGG_DRUG_METABOLISM_CYTOCHROME_P450	KEGG_DRUG_METABOLISM_CYTOCHROME_P450		34	0.353703	0.974034	0.515593	0.629413	1	2462	tags=32%, list=18%, signal=39%
KEGG_BASE_EXCISION_REPAIR	KEGG_BASE_EXCISION_REPAIR		28	0.342633	0.966398	0.591667	0.629536	1	1539	tags=14%, list=11%, signal=16%
KEGG_RETINOL_METABOLISM	KEGG_RETINOL_METABOLISM		23	0.415267	0.953148	0.58159	0.633652	1	2701	tags=35%, list=20%, signal=43%
KEGG_MAPK_SIGNALING_PATHWAY	KEGG_MAPK_SIGNALING_PATHWAY		230	0.202626	0.945958	0.562376	0.63368	1	1994	tags=17%, list=14%, signal=19%
KEGG_LYSINE_DEGRADATION	KEGG_LYSINE_DEGRADATION		33	0.2354	0.947528	0.596457	0.637562	1	2887	tags=30%, list=21%, signal=38%
KEGG_NON_HOMOLOGOUS_END_JOINING	KEGG_NON_HOMOLOGOUS_END_JOINING		11	0.596916	0.954243	0.682672	0.638558	1	3394	tags=55%, list=25%, signal=72%
KEGG_PYRUVATE_METABOLISM	KEGG_PYRUVATE_METABOLISM		31	0.26854	0.934225	0.568359	0.641305	1	1377	tags=19%, list=10%, signal=21%
KEGG_BETA_ALANINE_METABOLISM	KEGG_BETA_ALANINE_METABOLISM		20	0.324072	0.937544	0.542802	0.64188	1	1377	tags=20%, list=10%, signal=22%
KEGG_MISMATCH_REPAIR	KEGG_MISMATCH_REPAIR		22	0.262303	0.924047	0.527237	0.653092	1	3412	tags=36%, list=25%, signal=48%
KEGG_CARDIAC_MUSCLE_CONTRACTION	KEGG_CARDIAC_MUSCLE_CONTRACTION		64	0.210095	0.901794	0.690229	0.684577	1	1662	tags=16%, list=12%, signal=18%
KEGG_VALINE_LEUCINE_AND_ISOLEUCINE_DEGRADATION	KEGG_VALINE_LEUCINE_AND_ISOLEUCINE_DEGRADATION		41	0.295988	0.873982	0.640404	0.725399	1	1474	tags=20%, list=11%, signal=22%
KEGG_TYPE_II_DIABETES_MELLITUS	KEGG_TYPE_II_DIABETES_MELLITUS		38	0.248015	0.837013	0.761711	0.77067	1	1679	tags=18%, list=12%, signal=21%
KEGG_AMYOTROPHIC_LATERAL_SCLEROSIS_ALS	KEGG_AMYOTROPHIC_LATERAL_SCLEROSIS_ALS		46	0.216009	0.839731	0.74269	0.773811	1	1794	tags=17%, list=13%, signal=20%
KEGG_TYROSINE_METABOLISM	KEGG_TYROSINE_METABOLISM		34	0.33741	0.827453	0.893528	0.778164	1	2870	tags=38%, list=21%, signal=48%
KEGG_DILATED_CARDIOMYOPATHY	KEGG_DILATED_CARDIOMYOPATHY		81	0.24496	0.779931	0.927386	0.837574	1	4027	tags=41%, list=29%, signal=57%
KEGG_ARACHIDONIC_ACID_METABOLISM	KEGG_ARACHIDONIC_ACID_METABOLISM		37	0.320283	0.719414	0.966597	0.900989	1	3984	tags=43%, list=29%, signal=61%
KEGG_NEUROACTIVE_LIGAND_RECEPTOR_INTERACTION	KEGG_NEUROACTIVE_LIGAND_RECEPTOR_INTERACTION		200	0.191116	0.508096	0.983264	0.987371	1	4216	tags=36%, list=31%, signal=51%
KEGG_SPLICEOSOME	KEGG_SPLICEOSOME		78	0.180049	0.54846	0.911539	0.988045	1	2084	tags=18%, list=15%, signal=21%
KEGG_LINOLEIC_ACID_METABOLISM	KEGG_LINOLEIC_ACID_METABOLISM		16	0.292848	0.564319	0.991649	0.992866	1	4249	tags=56%, list=31%, signal=81%

## Sheet: AF
name	NES	ES	NP	FDR
KEGG_NOD_LIKE_RECEPTOR_SIGNALING_PATHWAY	1.98351	0.502859	0	0
KEGG_LEISHMANIA_INFECTION	2.07064	0.657837	0	0
KEGG_RIG_I_LIKE_RECEPTOR_SIGNALING_PATHWAY	2.11247	0.550954	0	0
KEGG_PRION_DISEASES	1.95395	0.507448	0	0.000181197
KEGG_TOLL_LIKE_RECEPTOR_SIGNALING_PATHWAY	1.96869	0.54093	0	0.000226496
KEGG_SMALL_CELL_LUNG_CANCER	1.9371	0.406532	0	0.000492974
KEGG_ANTIGEN_PROCESSING_AND_PRESENTATION	1.94229	0.582508	0.00196464	0.000575137
KEGG_SYSTEMIC_LUPUS_ERYTHEMATOSUS	1.9146	0.718499	0	0.000705717
KEGG_CYTOSOLIC_DNA_SENSING_PATHWAY	1.92127	0.608508	0	0.000793931
KEGG_ADIPOCYTOKINE_SIGNALING_PATHWAY	1.90355	0.474122	0	0.000795751
KEGG_P53_SIGNALING_PATHWAY	1.88965	0.495474	0	0.00100503
KEGG_DRUG_METABOLISM_OTHER_ENZYMES	1.87608	0.611693	0	0.00142972
KEGG_CELL_CYCLE	1.8639	0.388731	0	0.00173513
KEGG_SELENOAMINO_ACID_METABOLISM	1.78653	0.564825	0.00584795	0.00670183
KEGG_FC_GAMMA_R_MEDIATED_PHAGOCYTOSIS	1.7346	0.405076	0	0.0125423
KEGG_BLADDER_CANCER	1.6685	0.451005	0	0.0289479
KEGG_B_CELL_RECEPTOR_SIGNALING_PATHWAY	1.66089	0.37378	0	0.0303744
KEGG_GLYCEROLIPID_METABOLISM	1.61583	0.53222	0	0.0436564
KEGG_TRYPTOPHAN_METABOLISM	1.62039	0.482245	0.00785855	0.0447194
KEGG_GALACTOSE_METABOLISM	-1.81842	-0.538511	0	0.0487928
KEGG_CHEMOKINE_SIGNALING_PATHWAY	1.58707	0.323817	0.00202429	0.0541344
KEGG_NATURAL_KILLER_CELL_MEDIATED_CYTOTOXICITY	1.57193	0.466016	0	0.0583645
KEGG_GLUTATHIONE_METABOLISM	1.55492	0.38925	0.0391389	0.0651997
KEGG_TASTE_TRANSDUCTION	-1.73221	-0.603003	0	0.0678467
KEGG_COMPLEMENT_AND_COAGULATION_CASCADES	1.5344	0.624732	0	0.0758221
KEGG_GLYCOSAMINOGLYCAN_DEGRADATION	1.52429	0.527782	0.0265152	0.0784289
KEGG_STEROID_HORMONE_BIOSYNTHESIS	1.5147	0.556768	0.00389864	0.0821202
KEGG_ABC_TRANSPORTERS	1.50159	0.367571	0.0155945	0.0897379
KEGG_CYSTEINE_AND_METHIONINE_METABOLISM	1.49724	0.362136	0.0059761	0.0897862
KEGG_ALZHEIMERS_DISEASE	-1.67874	-0.394908	0.0155039	0.0940738
KEGG_FATTY_ACID_METABOLISM	1.48595	0.416497	0.0448343	0.0957299
KEGG_APOPTOSIS	1.47301	0.354945	0.0202429	0.101937
KEGG_GLYCOSPHINGOLIPID_BIOSYNTHESIS_GLOBO_SERIES	1.46504	0.578531	0.0696325	0.104886
KEGG_PRIMARY_IMMUNODEFICIENCY	1.45164	0.628549	0.00196464	0.113066
KEGG_OXIDATIVE_PHOSPHORYLATION	-1.54456	-0.521486	0.0569745	0.136111
KEGG_NICOTINATE_AND_NICOTINAMIDE_METABOLISM	1.42435	0.434134	0.0217391	0.136318
KEGG_METABOLISM_OF_XENOBIOTICS_BY_CYTOCHROME_P450	1.42	0.505731	0.0526316	0.137461
KEGG_PANTOTHENATE_AND_COA_BIOSYNTHESIS	-1.51754	-0.494498	0.042471	0.138035
KEGG_AMINO_SUGAR_AND_NUCLEOTIDE_SUGAR_METABOLISM	-1.52849	-0.436993	0.0544747	0.140946
KEGG_GAP_JUNCTION	-1.55469	-0.401083	0.028463	0.142464
KEGG_HEMATOPOIETIC_CELL_LINEAGE	1.41055	0.502546	0.011811	0.144849
KEGG_PROSTATE_CANCER	1.40099	0.306205	0.0102669	0.147205
KEGG_JAK_STAT_SIGNALING_PATHWAY	1.40204	0.398681	0.00197239	0.150161
KEGG_LEUKOCYTE_TRANSENDOTHELIAL_MIGRATION	1.39403	0.350547	0.0497018	0.151857
KEGG_PARKINSONS_DISEASE	-1.57928	-0.547196	0.0567515	0.155993
KEGG_AXON_GUIDANCE	-1.55763	-0.369311	0	0.162044
KEGG_PPAR_SIGNALING_PATHWAY	1.38139	0.362195	0.0477137	0.163067
KEGG_STEROID_BIOSYNTHESIS	-1.58826	-0.393435	0.0198807	0.17615
KEGG_PROGESTERONE_MEDIATED_OOCYTE_MATURATION	-1.45799	-0.346579	0.0654206	0.176616
KEGG_BIOSYNTHESIS_OF_UNSATURATED_FATTY_ACIDS	-1.47563	-0.555985	0.0387597	0.181458
KEGG_LONG_TERM_DEPRESSION	-1.46468	-0.37599	0.0413534	0.181726
KEGG_GLIOMA	1.36034	0.343144	0.0674847	0.186455
KEGG_HUNTINGTONS_DISEASE	-1.42953	-0.380881	0.0987903	0.194665
KEGG_COLORECTAL_CANCER	-1.43662	-0.377107	0.0419048	0.197167
KEGG_VIRAL_MYOCARDITIS	1.33579	0.387333	0.0430528	0.2059
KEGG_DNA_REPLICATION	1.33908	0.380474	0.162524	0.206306
KEGG_STARCH_AND_SUCROSE_METABOLISM	-1.41401	-0.357033	0.0596421	0.206391
KEGG_T_CELL_RECEPTOR_SIGNALING_PATHWAY	1.34019	0.286845	0.0449898	0.20993
KEGG_PRIMARY_BILE_ACID_BIOSYNTHESIS	1.30444	0.501965	0.0696325	0.239705
KEGG_FOCAL_ADHESION	1.30692	0.258527	0.0382294	0.241549
KEGG_CHRONIC_MYELOID_LEUKEMIA	1.28377	0.300424	0.12	0.269421
KEGG_NON_SMALL_CELL_LUNG_CANCER	-1.3673	-0.334231	0.0721248	0.275518
KEGG_PANCREATIC_CANCER	1.26616	0.295325	0.120408	0.277771
KEGG_OTHER_GLYCAN_DEGRADATION	1.27556	0.408678	0.205882	0.278192
KEGG_PORPHYRIN_AND_CHLOROPHYLL_METABOLISM	1.26645	0.363191	0.156126	0.282959
KEGG_PYRIMIDINE_METABOLISM	1.2681	0.265898	0.11753	0.286004
KEGG_GRAFT_VERSUS_HOST_DISEASE	1.25538	0.642565	0.0907298	0.29009
KEGG_ASTHMA	1.23918	0.669318	0.0524272	0.313896
KEGG_ECM_RECEPTOR_INTERACTION	1.23233	0.409749	0.0430528	0.320914
KEGG_PENTOSE_AND_GLUCURONATE_INTERCONVERSIONS	-1.31432	-0.548508	0.176923	0.340432
KEGG_PROXIMAL_TUBULE_BICARBONATE_RECLAMATION	-1.32901	-0.345714	0.0993915	0.340651
KEGG_CELL_ADHESION_MOLECULES_CAMS	1.21778	0.372506	0.0545809	0.342433
KEGG_TIGHT_JUNCTION	-1.31953	-0.287514	0.0571992	0.346112
KEGG_ALLOGRAFT_REJECTION	1.21261	0.621301	0.0782779	0.34659
KEGG_LYSOSOME	1.19736	0.32146	0.253359	0.371335
KEGG_ENDOMETRIAL_CANCER	-1.2927	-0.340923	0.156673	0.371588
KEGG_PYRUVATE_METABOLISM	-1.27471	-0.304227	0.0969697	0.382105
KEGG_VASOPRESSIN_REGULATED_WATER_REABSORPTION	-1.27909	-0.308095	0.157795	0.388891
KEGG_PROPANOATE_METABOLISM	1.17727	0.342632	0.276986	0.392097
KEGG_MELANOMA	1.1787	0.274379	0.176	0.395855
KEGG_GLYCOSPHINGOLIPID_BIOSYNTHESIS_GANGLIO_SERIES	1.18027	0.37363	0.270955	0.399637
KEGG_GLYCOSPHINGOLIPID_BIOSYNTHESIS_LACTO_AND_NEOLACTO_SERIES	1.15593	0.353449	0.289575	0.418138
KEGG_GLYCEROPHOSPHOLIPID_METABOLISM	1.15188	0.261331	0.217039	0.420343
KEGG_TYPE_I_DIABETES_MELLITUS	1.13897	0.447125	0.218324	0.420778
KEGG_ACUTE_MYELOID_LEUKEMIA	1.15718	0.285077	0.227823	0.422261
KEGG_MTOR_SIGNALING_PATHWAY	1.14059	0.317673	0.308642	0.424362
KEGG_INTESTINAL_IMMUNE_NETWORK_FOR_IGA_PRODUCTION	1.14271	0.529006	0.199219	0.42673
KEGG_AUTOIMMUNE_THYROID_DISEASE	1.15794	0.650142	0.0622568	0.427904
KEGG_PROTEASOME	1.13168	0.405753	0.387226	0.42915
KEGG_EPITHELIAL_CELL_SIGNALING_IN_HELICOBACTER_PYLORI_INFECTION	1.14398	0.270702	0.268145	0.430594
KEGG_DRUG_METABOLISM_CYTOCHROME_P450	1.12409	0.40128	0.266925	0.438066
KEGG_CYTOKINE_CYTOKINE_RECEPTOR_INTERACTION	1.11437	0.383622	0.289062	0.45182
KEGG_NUCLEOTIDE_EXCISION_REPAIR	1.10094	0.301949	0.378218	0.466993
KEGG_PENTOSE_PHOSPHATE_PATHWAY	-1.23221	-0.354467	0.201195	0.470591
KEGG_PEROXISOME	1.09623	0.292487	0.373518	0.470815
KEGG_OLFACTORY_TRANSDUCTION	1.10128	0.265464	0.336049	0.472683
KEGG_ONE_CARBON_POOL_BY_FOLATE	1.09147	0.354222	0.384016	0.47397
KEGG_HISTIDINE_METABOLISM	1.07027	0.439217	0.419608	0.49127
KEGG_PHOSPHATIDYLINOSITOL_SIGNALING_SYSTEM	1.07607	0.257835	0.333333	0.492198
KEGG_ERBB_SIGNALING_PATHWAY	1.07916	0.263545	0.342437	0.493275
KEGG_BETA_ALANINE_METABOLISM	1.07213	0.270821	0.369352	0.494034
KEGG_LONG_TERM_POTENTIATION	-1.20763	-0.303223	0.213333	0.518642
KEGG_ARRHYTHMOGENIC_RIGHT_VENTRICULAR_CARDIOMYOPATHY_ARVC	1.05067	0.248919	0.348337	0.524401
KEGG_THYROID_CANCER	-1.18452	-0.298174	0.197318	0.525991
KEGG_GLYCOSAMINOGLYCAN_BIOSYNTHESIS_HEPARAN_SULFATE	-1.19729	-0.29129	0.209213	0.527235
KEGG_MELANOGENESIS	-1.19006	-0.30663	0.218992	0.528807
KEGG_TERPENOID_BACKBONE_BIOSYNTHESIS	-1.16798	-0.429505	0.310413	0.534353
KEGG_AMINOACYL_TRNA_BIOSYNTHESIS	-1.17418	-0.355012	0.301775	0.535072
KEGG_HYPERTROPHIC_CARDIOMYOPATHY_HCM	1.03841	0.301733	0.410853	0.542707
KEGG_TYPE_II_DIABETES_MELLITUS	1.02545	0.284275	0.428862	0.549158
KEGG_INSULIN_SIGNALING_PATHWAY	1.02938	0.234808	0.398374	0.554461
KEGG_RENIN_ANGIOTENSIN_SYSTEM	1.02555	0.382008	0.458574	0.555709
KEGG_GLYCOLYSIS_GLUCONEOGENESIS	0.999403	0.246	0.432485	0.589442
KEGG_NEUROTROPHIN_SIGNALING_PATHWAY	1.00081	0.226556	0.445607	0.593538
KEGG_GLYOXYLATE_AND_DICARBOXYLATE_METABOLISM	-1.13374	-0.398495	0.304094	0.596726
KEGG_O_GLYCAN_BIOSYNTHESIS	-1.12526	-0.370215	0.296	0.602317
KEGG_RIBOFLAVIN_METABOLISM	-1.13837	-0.322921	0.293103	0.602565
KEGG_VASCULAR_SMOOTH_MUSCLE_CONTRACTION	-1.11116	-0.254632	0.290448	0.607169
KEGG_RENAL_CELL_CARCINOMA	-1.11469	-0.331148	0.337232	0.615032
KEGG_SPHINGOLIPID_METABOLISM	-1.07109	-0.246365	0.304951	0.631188
KEGG_ALANINE_ASPARTATE_AND_GLUTAMATE_METABOLISM	-1.08739	-0.313932	0.325349	0.638333
KEGG_ARGININE_AND_PROLINE_METABOLISM	-1.09324	-0.266074	0.288499	0.639433
KEGG_RNA_DEGRADATION	-1.08005	-0.367605	0.424125	0.640518
KEGG_HOMOLOGOUS_RECOMBINATION	-1.07255	-0.304731	0.370588	0.643589
KEGG_VIBRIO_CHOLERAE_INFECTION	-1.05222	-0.27266	0.40613	0.663626
KEGG_NON_HOMOLOGOUS_END_JOINING	0.943426	0.442685	0.617934	0.673331
KEGG_MISMATCH_REPAIR	0.954463	0.269252	0.513347	0.673793
KEGG_RETINOL_METABOLISM	0.945661	0.369226	0.586745	0.676211
KEGG_REGULATION_OF_ACTIN_CYTOSKELETON	0.946741	0.194103	0.592975	0.681437
KEGG_BASE_EXCISION_REPAIR	0.930393	0.254342	0.639535	0.691332
KEGG_OOCYTE_MEIOSIS	0.918024	0.233598	0.694215	0.692368
KEGG_INOSITOL_PHOSPHATE_METABOLISM	0.920816	0.210429	0.605108	0.694293
KEGG_FC_EPSILON_RI_SIGNALING_PATHWAY	0.924445	0.245629	0.667969	0.695301
KEGG_WNT_SIGNALING_PATHWAY	-1.03288	-0.222672	0.376953	0.698491
KEGG_VEGF_SIGNALING_PATHWAY	0.904821	0.224588	0.744554	0.709602
KEGG_GLYCOSAMINOGLYCAN_BIOSYNTHESIS_KERATAN_SULFATE	0.896621	0.245191	0.573122	0.717414
KEGG_DORSO_VENTRAL_AXIS_FORMATION	-0.990799	-0.275765	0.477046	0.72165
KEGG_CITRATE_CYCLE_TCA_CYCLE	-0.995005	-0.387638	0.578641	0.727197
KEGG_PROTEIN_EXPORT	-1.01486	-0.46603	0.53937	0.727889
KEGG_ARACHIDONIC_ACID_METABOLISM	0.886045	0.388506	0.773879	0.728424
KEGG_CIRCADIAN_RHYTHM_MAMMAL	-1.0052	-0.306474	0.449331	0.735439
KEGG_MAPK_SIGNALING_PATHWAY	-0.995598	-0.215976	0.464789	0.742233
KEGG_BASAL_TRANSCRIPTION_FACTORS	-0.923747	-0.26438	0.546875	0.745424
KEGG_ADHERENS_JUNCTION	-0.948796	-0.212143	0.552529	0.747233
KEGG_GLYCINE_SERINE_AND_THREONINE_METABOLISM	-0.967635	-0.253733	0.548583	0.747594
KEGG_GLYCOSYLPHOSPHATIDYLINOSITOL_GPI_ANCHOR_BIOSYNTHESIS	-0.973274	-0.236378	0.507937	0.749038
KEGG_TGF_BETA_SIGNALING_PATHWAY	-0.954253	-0.192544	0.583333	0.749354
KEGG_ETHER_LIPID_METABOLISM	-0.927309	-0.257541	0.647658	0.75166
KEGG_PURINE_METABOLISM	-0.95752	-0.190762	0.536062	0.756461
KEGG_UBIQUITIN_MEDIATED_PROTEOLYSIS	-0.927564	-0.284953	0.660156	0.765053
KEGG_ENDOCYTOSIS	-0.932107	-0.235114	0.585086	0.769512
KEGG_LYSINE_DEGRADATION	-0.881668	-0.188792	0.732177	0.778239
KEGG_BUTANOATE_METABOLISM	-0.887711	-0.249148	0.640927	0.779812
KEGG_TYROSINE_METABOLISM	0.851427	0.320697	0.824903	0.782242
KEGG_VALINE_LEUCINE_AND_ISOLEUCINE_DEGRADATION	-0.891893	-0.267815	0.616601	0.784678
KEGG_ALDOSTERONE_REGULATED_SODIUM_REABSORPTION	-0.896563	-0.232781	0.678363	0.788667
KEGG_CARDIAC_MUSCLE_CONTRACTION	-0.86482	-0.202326	0.756048	0.795606
KEGG_DILATED_CARDIOMYOPATHY	0.827336	0.236332	0.885214	0.813703
KEGG_AMYOTROPHIC_LATERAL_SCLEROSIS_ALS	-0.847393	-0.205819	0.75813	0.814743
KEGG_REGULATION_OF_AUTOPHAGY	0.814601	0.246511	0.746988	0.816644
KEGG_SPLICEOSOME	0.817765	0.223819	0.703854	0.820174
KEGG_BASAL_CELL_CARCINOMA	-0.789776	-0.296969	0.767068	0.855207
KEGG_NOTCH_SIGNALING_PATHWAY	-0.797761	-0.235835	0.771372	0.856229
KEGG_PHENYLALANINE_METABOLISM	-0.798732	-0.2809	0.884536	0.868063
KEGG_FRUCTOSE_AND_MANNOSE_METABOLISM	0.767738	0.206289	0.832298	0.875694
KEGG_MATURITY_ONSET_DIABETES_OF_THE_YOUNG	-0.752855	-0.343407	0.790984	0.879956
KEGG_ALPHA_LINOLENIC_ACID_METABOLISM	-0.799188	-0.328008	0.840081	0.881145
KEGG_HEDGEHOG_SIGNALING_PATHWAY	-0.760371	-0.274931	0.811741	0.882696
KEGG_RIBOSOME	0.731117	0.227828	0.690909	0.91261
KEGG_NEUROACTIVE_LIGAND_RECEPTOR_INTERACTION	-0.645284	-0.2133	0.889796	0.940499
KEGG_PATHOGENIC_ESCHERICHIA_COLI_INFECTION	0.687357	0.234994	0.836066	0.946771
KEGG_CALCIUM_SIGNALING_PATHWAY	-0.668708	-0.181086	0.979253	0.950835
KEGG_RNA_POLYMERASE	-0.647579	-0.175318	0.948665	0.952487
KEGG_N_GLYCAN_BIOSYNTHESIS	0.647348	0.188492	0.883674	0.958372
KEGG_LINOLEIC_ACID_METABOLISM	0.628525	0.346905	0.998051	0.960248
KEGG_GNRH_SIGNALING_PATHWAY	0.649231	0.163416	0.998039	0.966303
KEGG_SNARE_INTERACTIONS_IN_VESICULAR_TRANSPORT	0.473853	0.138672	0.978261	0.993541

## Sheet: DAVID_CLUSTERS
Annotation Cluster 1 Enrichment Score: 2.7050522259050207
Category Term Count % PValue Genes List Total Pop Hits Pop Total Fold Enrichment Bonferroni Benjamini FDR
KEGG_PATHWAY mmu04612:Antigen processing and presentation 14 2.2764227642276422 7.28280125964426E-5 ENSMUSG00000038642, ENSMUSG00000056116, ENSMUSG00000024308, ENSMUSG00000079197, ENSMUSG00000024339, ENSMUSG00000037548, ENSMUSG00000055413, ENSMUSG00000061232, ENSMUSG00000036594, ENSMUSG00000073411, ENSMUSG00000024610, ENSMUSG00000073409, ENSMUSG00000037321, ENSMUSG00000031838, ENSMUSG00000060802 …
KEGG_PATHWAY mmu05416:Viral myocarditis 12 1.951219512195122 0.0014697845500637476 ENSMUSG00000004446, ENSMUSG00000056116, ENSMUSG00000070348, ENSMUSG00000053093, ENSMUSG00000037405, ENSMUSG00000000290, ENSMUSG00000037548, ENSMUSG00000055413, ENSMUSG00000061232, ENSMUSG00000036594, ENSMUSG00000073411, ENSMUSG00000073409, ENSMUSG00000026029 236 94 5738 3.1038586368553913 0.20269128142568915 0.0279…
KEGG_PATHWAY mmu05330:Allograft rejection 9 1.4634146341463417 0.0022867795268701934 ENSMUSG00000036594, ENSMUSG00000073411, ENSMUSG00000056116, ENSMUSG00000055170, ENSMUSG00000024778, ENSMUSG00000073409, ENSMUSG00000037548, ENSMUSG00000055413, ENSMUSG00000061232, ENSMUSG00000015437 236 58 5738 3.772793687901812 0.2971187517324474 0.0384167622527839 2.708994454934166
KEGG_PATHWAY mmu05332:Graft-versus-host disease 9 1.4634146341463417 0.0022867795268701934 ENSMUSG00000036594, ENSMUSG00000073411, ENSMUSG00000056116, ENSMUSG00000055170, ENSMUSG00000024778, ENSMUSG00000073409, ENSMUSG00000037548, ENSMUSG00000055413, ENSMUSG00000061232, ENSMUSG00000015437 236 58 5738 3.772793687901812 0.2971187517324474 0.0384167622527839 2.708994454934166
KEGG_PATHWAY mmu04940:Type I diabetes mellitus 9 1.4634146341463417 0.003876391012276342 ENSMUSG00000036594, ENSMUSG00000073411, ENSMUSG00000056116, ENSMUSG00000055170, ENSMUSG00000024778, ENSMUSG00000073409, ENSMUSG00000037548, ENSMUSG00000055413, ENSMUSG00000061232, ENSMUSG00000015437 236 63 5738 3.473365617433414 0.45015796332190683 0.04862187467344825 4.552285796973033
KEGG_PATHWAY mmu05320:Autoimmune thyroid disease 8 1.3008130081300813 0.027118042639755213 ENSMUSG00000036594, ENSMUSG00000073411, ENSMUSG00000056116, ENSMUSG00000024778, ENSMUSG00000073409, ENSMUSG00000037548, ENSMUSG00000055413, ENSMUSG00000061232, ENSMUSG00000015437 236 72 5738 2.7015065913371 0.9855035059394924 0.23249902409383116 28.09328608849715
Annotation Cluster 2 Enrichment Score: 0.2828643908831754
Category Term Count % PValue Genes List Total Pop Hits Pop Total Fold Enrichment Bonferroni Benjamini FDR
KEGG_PATHWAY mmu05219:Bladder cancer 4 0.6504065040650406 0.24616423640735233 ENSMUSG00000070348, ENSMUSG00000020122, ENSMUSG00000023067, ENSMUSG00000021559 236 42 5738 2.3155770782889427 1.0 0.7433186592821349 96.62859727909257
KEGG_PATHWAY mmu05215:Prostate cancer 5 0.8130081300813009 0.50700428924787 ENSMUSG00000021025, ENSMUSG00000070348, ENSMUSG00000020122, ENSMUSG00000023067, ENSMUSG00000028466 236 90 5738 1.3507532956685497 1.0 0.906310212508676 99.97932985423422
KEGG_PATHWAY mmu05214:Glioma 3 0.4878048780487805 0.7448124285600688 ENSMUSG00000070348, ENSMUSG00000020122, ENSMUSG00000023067 236 64 5738 1.139698093220339 1.0 0.9781623122041744 99.999992332012
KEGG_PATHWAY mmu05218:Melanoma 3 0.4878048780487805 0.7948019621411466 ENSMUSG00000070348, ENSMUSG00000020122, ENSMUSG00000023067 236 71 5738 1.0273334924803057 1.0 0.9850823207542898 99.99999943917996

## Sheet: gProfileR
p.value	term.size	query.size	overlap.size	precision	recall	term.id	domain	subgraph.number	term.name	relative.depth	intersection
2.86e-09	198	633	31	0.049	0.157	KEGG:05168	ke	35	Herpes simplex infection	1	ENSMUSG00000025498,ENSMUSG00000024610,ENSMUSG00000040033,ENSMUSG00000031639,ENSMUSG00000043733,ENSMUSG00000024079,ENSMUSG00000073409,ENSMUSG00000056116,ENSMUSG00000002325,ENSMUSG00000037548,ENSMUSG00000037321,ENSMUSG00000024339,ENSMUSG00000036594,ENSMUSG00000021025,ENSMUSG00000036986,ENSMUSG00000016921,ENSMUSG00000026896,ENSMUSG00000006392,ENSMUSG00000055170,ENSMUSG00000026104,ENSMUSG00000053113,…
5.07e-07	51	633	14	0.022	0.275	KEGG:05150	ke	22	Staphylococcus aureus infection	1	ENSMUSG00000000290,ENSMUSG00000026656,ENSMUSG00000059089,ENSMUSG00000059498,ENSMUSG00000037405,ENSMUSG00000037548,ENSMUSG00000048163,ENSMUSG00000036594,ENSMUSG00000055172,ENSMUSG00000024371,ENSMUSG00000015947,ENSMUSG00000036905,ENSMUSG00000036896,ENSMUSG00000036887
2.62e-06	166	633	24	0.038	0.145	KEGG:05164	ke	33	Influenza A	1	ENSMUSG00000025498,ENSMUSG00000040033,ENSMUSG00000031639,ENSMUSG00000024079,ENSMUSG00000037405,ENSMUSG00000002325,ENSMUSG00000037548,ENSMUSG00000034855,ENSMUSG00000036594,ENSMUSG00000021025,ENSMUSG00000036986,ENSMUSG00000026896,ENSMUSG00000055170,ENSMUSG00000026104,ENSMUSG00000030793,ENSMUSG00000053113,ENSMUSG00000032508,ENSMUSG00000044583,ENSMUSG00000024778,ENSMUSG00000020641,ENSMUSG00000025888,…
1.78e-05	76	633	15	0.024	0.197	KEGG:04612	ke	34	Antigen processing and presentation	1	ENSMUSG00000031838,ENSMUSG00000024610,ENSMUSG00000073409,ENSMUSG00000079197,ENSMUSG00000056116,ENSMUSG00000037548,ENSMUSG00000037321,ENSMUSG00000024339,ENSMUSG00000036594,ENSMUSG00000055170,ENSMUSG00000060802,ENSMUSG00000038642,ENSMUSG00000024308,ENSMUSG00000061232,ENSMUSG00000073411
5.49e-05	72	633	14	0.022	0.194	KEGG:05133	ke	40	Pertussis	1	ENSMUSG00000000290,ENSMUSG00000051439,ENSMUSG00000018899,ENSMUSG00000055172,ENSMUSG00000041515,ENSMUSG00000024371,ENSMUSG00000025779,ENSMUSG00000030793,ENSMUSG00000023224,ENSMUSG00000032508,ENSMUSG00000025888,ENSMUSG00000036905,ENSMUSG00000036896,ENSMUSG00000036887
9.17e-05	146	633	20	0.032	0.137	KEGG:04514	ke	26	Cell adhesion molecules (CAMs)	1	ENSMUSG00000000290,ENSMUSG00000000732,ENSMUSG00000001946,ENSMUSG00000073409,ENSMUSG00000037405,ENSMUSG00000031871,ENSMUSG00000056116,ENSMUSG00000037548,ENSMUSG00000001029,ENSMUSG00000048163,ENSMUSG00000036594,ENSMUSG00000020717,ENSMUSG00000026395,ENSMUSG00000017009,ENSMUSG00000000305,ENSMUSG00000016496,ENSMUSG00000041378,ENSMUSG00000061232,ENSMUSG00000027111,ENSMUSG00000073411
9.84e-05	65	633	13	0.021	0.2	KEGG:05140	ke	32	Leishmaniasis	1	ENSMUSG00000000290,ENSMUSG00000059089,ENSMUSG00000059498,ENSMUSG00000037548,ENSMUSG00000036594,ENSMUSG00000021025,ENSMUSG00000032487,ENSMUSG00000055170,ENSMUSG00000026104,ENSMUSG00000006519,ENSMUSG00000032508,ENSMUSG00000015947,ENSMUSG00000028284
0.000169	68	633	13	0.021	0.191	KEGG:04115	ke	27	p53 signaling pathway	1	ENSMUSG00000024521,ENSMUSG00000070348,ENSMUSG00000023067,ENSMUSG00000025647,ENSMUSG00000004446,ENSMUSG00000002109,ENSMUSG00000034165,ENSMUSG00000021453,ENSMUSG00000034730,ENSMUSG00000026029,ENSMUSG00000024778,ENSMUSG00000020649,ENSMUSG00000038332
0.000204	167	633	21	0.033	0.126	KEGG:04145	ke	12	Phagosome	1	ENSMUSG00000000290,ENSMUSG00000037936,ENSMUSG00000026656,ENSMUSG00000059089,ENSMUSG00000059498,ENSMUSG00000051439,ENSMUSG00000073409,ENSMUSG00000015575,ENSMUSG00000043091,ENSMUSG00000021702,ENSMUSG00000056116,ENSMUSG00000037548,ENSMUSG00000037321,ENSMUSG00000024339,ENSMUSG00000036594,ENSMUSG00000055172,ENSMUSG00000038642,ENSMUSG00000006519,ENSMUSG00000015947,ENSMUSG00000061232,ENSMUSG00000073411
0.000579	137	633	18	0.028	0.131	KEGG:05162	ke	39	Measles	1	ENSMUSG00000025498,ENSMUSG00000070348,ENSMUSG00000026656,ENSMUSG00000040033,ENSMUSG00000024079,ENSMUSG00000002325,ENSMUSG00000021025,ENSMUSG00000031207,ENSMUSG00000026896,ENSMUSG00000034165,ENSMUSG00000055170,ENSMUSG00000026104,ENSMUSG00000031304,ENSMUSG00000032508,ENSMUSG00000044583,ENSMUSG00000028284,ENSMUSG00000024778,ENSMUSG00000029613
0.00173	121	633	16	0.025	0.132	KEGG:04380	ke	23	Osteoclast differentiation	1	ENSMUSG00000000409,ENSMUSG00000026656,ENSMUSG00000059089,ENSMUSG00000059498,ENSMUSG00000040033,ENSMUSG00000030579,ENSMUSG00000002325,ENSMUSG00000021025,ENSMUSG00000061132,ENSMUSG00000055170,ENSMUSG00000026104,ENSMUSG00000014599,ENSMUSG00000006519,ENSMUSG00000053113,ENSMUSG00000015947,ENSMUSG00000028284
0.00192	122	633	16	0.025	0.131	KEGG:04650	ke	29	Natural killer cell mediated cytotoxicity	1	ENSMUSG00000000409,ENSMUSG00000000290,ENSMUSG00000059089,ENSMUSG00000059498,ENSMUSG00000058715,ENSMUSG00000015355,ENSMUSG00000043733,ENSMUSG00000030579,ENSMUSG00000037405,ENSMUSG00000004446,ENSMUSG00000001029,ENSMUSG00000015437,ENSMUSG00000055170,ENSMUSG00000061232,ENSMUSG00000024778,ENSMUSG00000073411
0.00296	100	633	14	0.022	0.14	KEGG:04620	ke	28	Toll-like receptor signaling pathway	1	ENSMUSG00000025498,ENSMUSG00000031639,ENSMUSG00000051439,ENSMUSG00000029417,ENSMUSG00000034855,ENSMUSG00000021025,ENSMUSG00000026104,ENSMUSG00000025779,ENSMUSG00000032508,ENSMUSG00000044583,ENSMUSG00000028284,ENSMUSG00000026029,ENSMUSG00000035042,ENSMUSG00000000982
0.00613	134	633	16	0.025	0.119	KEGG:05160	ke	10	Hepatitis C	1	ENSMUSG00000037936,ENSMUSG00000025498,ENSMUSG00000023067,ENSMUSG00000040033,ENSMUSG00000031639,ENSMUSG00000024079,ENSMUSG00000002325,ENSMUSG00000021025,ENSMUSG00000018899,ENSMUSG00000026104,ENSMUSG00000053113,ENSMUSG00000041378,ENSMUSG00000034459,ENSMUSG00000006494,ENSMUSG00000029613,ENSMUSG00000020122
0.00953	139	633	16	0.025	0.115	KEGG:05322	ke	24	Systemic lupus erythematosus	1	ENSMUSG00000030966,ENSMUSG00000094777,ENSMUSG00000026656,ENSMUSG00000059089,ENSMUSG00000059498,ENSMUSG00000037548,ENSMUSG00000036594,ENSMUSG00000055172,ENSMUSG00000037894,ENSMUSG00000055170,ENSMUSG00000024371,ENSMUSG00000081058,ENSMUSG00000015947,ENSMUSG00000036905,ENSMUSG00000036896,ENSMUSG00000036887
0.0104	50	633	9	0.014	0.18	KEGG:05330	ke	41	Allograft rejection	1	ENSMUSG00000073409,ENSMUSG00000056116,ENSMUSG00000037548,ENSMUSG00000036594,ENSMUSG00000015437,ENSMUSG00000055170,ENSMUSG00000061232,ENSMUSG00000024778,ENSMUSG00000073411
0.0122	87	633	12	0.019	0.138	KEGG:05416	ke	21	Viral myocarditis	1	ENSMUSG00000000290,ENSMUSG00000070348,ENSMUSG00000073409,ENSMUSG00000037405,ENSMUSG00000053093,ENSMUSG00000004446,ENSMUSG00000056116,ENSMUSG00000037548,ENSMUSG00000036594,ENSMUSG00000061232,ENSMUSG00000026029,ENSMUSG00000073411
0.0122	51	633	9	0.014	0.176	KEGG:05332	ke	25	Graft-versus-host disease	1	ENSMUSG00000073409,ENSMUSG00000056116,ENSMUSG00000037548,ENSMUSG00000036594,ENSMUSG00000015437,ENSMUSG00000055170,ENSMUSG00000061232,ENSMUSG00000024778,ENSMUSG00000073411
0.0255	56	633	9	0.014	0.161	KEGG:04940	ke	31	Type I diabetes mellitus	1	ENSMUSG00000073409,ENSMUSG00000056116,ENSMUSG00000037548,ENSMUSG00000036594,ENSMUSG00000015437,ENSMUSG00000055170,ENSMUSG00000061232,ENSMUSG00000024778,ENSMUSG00000073411
0.0357	36	633	7	0.011	0.194	KEGG:05340	ke	7	Primary immunodeficiency	1	ENSMUSG00000000409,ENSMUSG00000037321,ENSMUSG00000024339,ENSMUSG00000017697,ENSMUSG00000026395,ENSMUSG00000061132,ENSMUSG00000031304
0.0377	112	633	13	0.021	0.116	KEGG:05145	ke	14	Toxoplasmosis	1	ENSMUSG00000037548,ENSMUSG00000036594,ENSMUSG00000021025,ENSMUSG00000055170,ENSMUSG00000026104,ENSMUSG00000025779,ENSMUSG00000078853,ENSMUSG00000032508,ENSMUSG00000028284,ENSMUSG00000026029,ENSMUSG00000027111,ENSMUSG00000006494,ENSMUSG00000032000
0.0432	60	633	9	0.014	0.15	KEGG:04623	ke	9	Cytosolic DNA-sensing pathway	1	ENSMUSG00000025498,ENSMUSG00000049734,ENSMUSG00000034855,ENSMUSG00000021025,ENSMUSG00000030880,ENSMUSG00000027514,ENSMUSG00000030793,ENSMUSG00000025888,ENSMUSG00000035042
0.0456	100	633	12	0.019	0.12	KEGG:04064	ke	2	NF-kappa B signaling pathway	1	ENSMUSG00000000409,ENSMUSG00000051439,ENSMUSG00000037405,ENSMUSG00000021025,ENSMUSG00000096581,ENSMUSG00000061132,ENSMUSG00000032487,ENSMUSG00000025779,ENSMUSG00000032508,ENSMUSG00000028284,ENSMUSG00000032000,ENSMUSG00000000275
0.0488	176	633	17	0.027	0.097	KEGG:05202	ke	8	Transcriptional misregulation in cancer	1	ENSMUSG00000028800,ENSMUSG00000066687,ENSMUSG00000023067,ENSMUSG00000051439,ENSMUSG00000031538,ENSMUSG00000015437,ENSMUSG00000096581,ENSMUSG00000036986,ENSMUSG00000031613,ENSMUSG00000030717,ENSMUSG00000081058,ENSMUSG00000015947,ENSMUSG00000029313,ENSMUSG00000027315,ENSMUSG00000020644,ENSMUSG00000056501,ENSMUSG00000032000

## Sheet: 6way_comparison
	SIGORA	InnateDB	GSEA	AF	gProfileR	DAVID	Minimum_rank
Allograft rejection	1	11			16		1
Cell adhesion molecules (CAMs)	4	3	29		6	1	1
RIG-I-like receptor signaling pathway	8		1	3			1
Staphylococcus aureus infection		1			2		1
NOD-like receptor signaling pathway		20	3	1			1
Herpes simplex infection					1		1
Antigen processing and presentation	2	2	8	7	4		2
P53 signaling pathway	5	8	4	11	8	2	2
Leishmaniasis		5	11	2	7		2
Prion diseases			2	4			2
Hepatitis C	3	16			14		3
Influenza A					3		3
Phagosome		4			9		4
Toll-like receptor signaling pathway	10	14	5	5	13		5
Pertussis					5		5
Complement and coagulation cascades	6	17	27	25			6
Cytosolic DNA-sensing pathway	11		6	9	22		6
Systemic lupus erythematosus		6	12	8	15		6
Small cell lung cancer			22	6			6
Leukocyte transendothelial migration	7		23	44			7
Natural killer cell mediated cytotoxicity	9	7	16	22	12		7
Cell cycle			7	13			7
Osteoclast differentiation		9			11		9
Fc gamma R mediated phagocytosis			9	15			9
Viral myocarditis		10		55	17		10
Adipocytokine signaling pathway			10	10			10
Measles					10		10
Malaria	12	13		18			12
Graft-versus-host disease		12					12
Drug metabolism other enzymes			14	12			12
Toxoplasmosis	13	22			21		13
ABC transporters			13	28			13
PPAR signaling pathway	14			47			14
Selenoamino acid metabolism				14			14
Type I diabetes mellitus		15			19		15
Bladder cancer				16			16
B-cell receptor signaling pathway			25	17			17
Nicotinate and nicotinamide metabolism			17	36			17
Primary immunodeficiency		18	28	34	20		18
Glycerolipid metabolism			19	18			18
Tryptophan metabolism			18	19			18
Chagas disease (American trypanosomiasis)		19					19
Galactose metabolism				20			20
One carbon pool by folate			20				20
Autoimmune thyroid disease		21					21
Chemokine signaling pathway			21	21			21
Glutathione metabolism			24	23			23
NF-kappa B signaling pathway					23		23
Taste transduction				24			24
Transcriptional misregulation in cancer					24		24
Fatty acid metabolism			26	31			26
GlycosaminoGlycan degradation				26			26
Steroid hormone biosynthesis				27			27
Cysteine and methionine metabolism				29			29
Alzheimers disease				30			30
Apoptosis			30	32			30
Glycerophospholipid metabolism			31				31
Glycosphingolipid biosynthesis globo series			32	33			32
Focal adhesion			33	60			33
Pyrimidine metabolism			34				34
Metabolism of xenobiotics by cytochrome p450			35	37			35
Oxidative phosphorylation				35			35
Pantothenate and coa biosynthesis				38			38
Amino sugar and nucleotide sugar metabolism				39			39
Gap junction				40			40
Hematopoietic cell lineage				41			41
Prostate cancer				42			42
Jak-STAT signaling pathway				43			43
Parkinsons disease				45			45
Axon guidance				46			46
Steroid biosynthesis				48			48
Progesterone mediated oocyte maturation				49			49
Biosynthesis of unsaturated fatty acids				50			50
Long term depression				51			51
Glioma				52			52
Huntingtons disease				53			53
Colorectal cancer				54			54
DNA replication				56			56
Starch and sucrose metabolism				57			57
T-cell receptor signaling pathway				58			58
Primary bile acid biosynthesis				59			59
