# Supplementary material for: Pathway-GPS and SIGORA: identifying relevant pathways based on the over-representation of their gene-pair signatures
Source: PeerJ. 2013 Dec 19;1:e229. doi: 10.7717/peerj.229 (PMC3883547; doi:10.7717/peerj.229)
Supplement: Table S3 — The worksheet contains 8 tabs: the list of the input genes, the full results of each of the six compared analysis tools for this data-set, a summarizing 6 way-comparison sheet of the ranks of pathways that were identified as significant by at least one method. [file peerj-01-229-s005.xlsx]

## Sheet: SIGORA
pwyname	p_value	Bonferroni	FDR	success	m	N-m	k	PUGs	genes in Present GPS
Systemic lupus erythematosus	2.003e-72	4.487e-70	4.527e-70	78	1900	231655	530	TRIM21;HIST1H2AC;HIST1H2BD;HIST1H2BH;HIST1H2BJ;HIST1H2BK;HIST2H2BE;HIST2H2AC;HIST2H2AB	TRIM21;HIST1H2AC;HIST1H2BD;HIST1H2BH;HIST1H2BJ;HIST1H2BK;C5;C1QA;C1QC;C1QB;HIST2H2BE;HIST2H2AC;HIST2H2AB;FCGR2B;C2
Hepatitis C	2.768e-30	6.199e-28	3.128e-28	38	1335	232220	530	OAS1;OAS3;OAS2;IFIT1	IRF7;STAT2;NR1H3;EIF2AK2;DDX58;OAS1;OAS3;OAS2;STAT1;IFIT1;CDKN1A;CLDN23
Complement and coagulation cascades	9.088e-19	2.036e-16	6.846e-17	28	1406	232149	530	SERPINA1;SERPING1;PLAUR;F9	C3AR1;SERPINA1;SERPING1;PLAUR;C5;F9;C1QA;C1QC;C1QB;C2;CFB
RIG-I-like receptor signaling pathway	3.05e-15	6.832e-13	1.723e-13	18	666	232889	530	DHX58;TBKBP1;IFIH1;ISG15	IRF7;CXCL10;DHX58;DDX58;TBKBP1;IFIH1;ISG15
Cytosolic DNA-sensing pathway	8.165e-11	1.829e-08	3.691e-09	10	283	233272	530	ZBP1;AIM2	IRF7;CXCL10;DDX58;IL1B;CASP1;ZBP1;AIM2
Osteoclast differentiation	1.475e-09	3.305e-07	5.556e-08	21	1949	231606	530	OSCAR;LILRA3;LILRB1	SOCS1;NCF1;STAT2;SPI1;IL1B;OSCAR;LILRA3;LILRB1;STAT1;FCGR2B
Chemokine signaling pathway	5.58e-09	1.25e-06	1.802e-07	30	3995	229560	530	GNGT2;GNB4;GNG5	NCF1;CXCL10;CXCL11;CCR1;CCL2;CCL8;STAT2;CCL3;JAK2;GNGT2;GNB4;STAT1;GNG5
Lysosome	8.859e-09	1.984e-06	2.503e-07	32	4547	229008	530	CTSD;SCARB2;GM2A;LAMP3	CTSD;SCARB2;PLA2G15;ACP2;GM2A;LAMP3;CTSL1;NEU1;LAMP2;GBA
Antigen processing and presentation	1.366e-06	0.000306	3.43e-05	9	591	232964	530	IFI30;TAPBP	CTSL1;TAP2;TAP1;HSPA6;IFI30;TAPBP
NOD-like receptor signaling pathway	2.001e-06	0.0004482	4.522e-05	9	617	232938	530	TRIP6;CASP5	TRIP6;CCL2;CCL8;IL1B;CASP5;CASP1
Toll-like receptor signaling pathway	3.764e-06	0.0008431	7.733e-05	9	663	232892	530	TLR7	IRF7;CXCL10;CXCL11;TLR2;CCL3;TLR7;CD14;TLR4;IL1B;STAT1
Staphylococcus aureus infection	1.663e-05	0.003726	0.0003132	5	230	233325	530		C3AR1;ICAM1;C5;C1QA;C1QC;C1QB;FCGR2B;SELP;C2;CFB
African trypanosomiasis	2.017e-05	0.004517	0.0003506	3	69	233486	530	APOL1	APOL1;IDO1;ICAM1;IL1B
Porphyrin and chlorophyll metabolism	0.0001692	0.0379	0.002731	4	222	233333	530	HMOX1;BLVRA	HMOX1;BLVRA;UGT2B17
Phenylalanine, tyrosine and tryptophan biosynthesis	0.0003943	0.08833	0.005774	1	13	233542	530	IL4I1	IL4I1
Dorso-ventral axis formation	0.0004088	0.09158	0.005774	3	150	233405	530	PIWIL4;ETV7	PIWIL4;ETV7
Asthma	0.0005681	0.1272	0.007552	2	70	233485	530	PRG2	PRG2;FCER1G
Cell adhesion molecules (CAMs)	0.0007799	0.1747	0.009792	18	3620	229935	530	CD274;SIGLEC1;MPZ	ICAM1;CD274;SIGLEC1;PVRL2;ESAM;MPZ;SELP;CLDN23
ABC transporters	0.001291	0.2893	0.01536	6	706	232849	530	ABCG1	ABCG1;ABCA1;TAP2;TAP1;ABCD1
Ubiquinone and other terpenoid-quinone biosynthesis	0.001611	0.3609	0.0182	1	26	233529	530	HPD	HPD
Glycolysis / Gluconeogenesis	0.003603	0.807	0.03878	1	39	233516	530	GALM	GALM
Ether lipid metabolism	0.004167	0.9335	0.04281	1	42	233513	530	ENPP2	ENPP2
Fc gamma R-mediated phagocytosis	0.004957	1	0.04871	5	680	232875	530	MYO10;MARCKS	MYO10;NCF1;MARCKS;FCGR2B
B cell receptor signaling pathway	0.007267	1	0.06843	3	332	233223	530	IFITM1	IFITM1;RASGRP3;FCGR2B
Renin-angiotensin system	0.01311	1	0.1168	1	76	233479	530	LNPEP	LNPEP
Tryptophan metabolism	0.01344	1	0.1168	1	77	233478	530		IDO1;WARS;IL4I1
Phagosome	0.01503	1	0.1258	13	3170	230385	530	MSR1	MSR1;NCF1;TLR2;CD14;CTSL1;TAP2;TAP1;TLR4;LAMP2;FCGR2B
Homologous recombination	0.01959	1	0.1581	2	249	233306	530	NBN	RAD51;NBN
Notch signaling pathway	0.02615	1	0.2038	4	727	232828	530	DTX3L;DLL1	DTX3L;DLL1;PSEN2
P53 signaling pathway	0.0309	1	0.2328	5	1025	232530	530	PMAIP1;TP53I3	PMAIP1;GADD45B;TP53I3;CDKN1A
Chagas disease (American trypanosomiasis)	0.03975	1	0.2898	2	329	233226	530		CCL2;TLR2;CCL3;TLR4;C1QA;C1QC;C1QB
SNARE interactions in vesicular transport	0.0493	1	0.3394	3	601	232954	530	VAMP5;STX11	VAMP5;STX11
Amino sugar and nucleotide sugar metabolism	0.04956	1	0.3394	2	360	233195	530	NAGK	NAGK;GALE
Cell cycle	0.05495	1	0.3653	10	2776	230779	530	CDC45;CDKN1C	CDC45;GADD45B;CDKN1C;CCNA1;MCM7;CDKN1A
Cytokine-cytokine receptor interaction	0.1021	1	0.6428	34	12295	221260	530	PLEKHO2	OSM;LTBR;CXCL10;CXCL11;CCR1;IL15;CCL2;CCL8;CCL3;TNFSF13B;IL15RA;PDGFRB;TNFSF10;IL1B;IL2RG;PLEKHO2
Malaria	0.1024	1	0.6428	1	238	233317	530		ICAM1;CCL2;TLR2;IL1B;TLR4;SELP
Pyrimidine metabolism	0.1304	1	0.7965	1	276	233279	530		TYMP;CMPK2;PNPT1
Glycerophospholipid metabolism	0.1914	1	1	2	662	232893	530	GPD2	PLA2G15;GPD2
Endocytosis	0.1979	1	1	28	10775	222780	530	EHD4;DAB2;CHMP5;FAM125B;SH3GLB1	EHD4;DAB2;PML;CHMP5;SRC;IL2RG;FAM125B;SH3GLB1;HSPA6
Linoleic acid metabolism	0.2286	1	1	1	398	233157	530	CYP2J2	CYP2J2
Toxoplasmosis	0.3212	1	1	1	509	233046	530		SOCS1;TLR2;JAK2;STAT1;TLR4;HSPA6
Primary immunodeficiency	0.3462	1	1	0	187	233368	530		IL2RG;TAP2;TAP1
MAPK signaling pathway	0.3885	1	1	26	11128	222427	530	STK3;DUSP5	GADD45B;HSPB1;STK3;CACNA1A;DDIT3;RASGRP3;CD14;PDGFRB;RRAS;IL1B;DUSP5;HSPA6
Natural killer cell mediated cytotoxicity	0.4105	1	1	4	1851	231704	530	MICB	ICAM1;TNFSF10;MICB;FCER1G
Adherens junction	0.4373	1	1	1	654	232901	530		PVRL2;SRC;TCF7L2
Vascular smooth muscle contraction	0.4466	1	1	4	1933	231622	530	ADM;ACTA2	ADM;MYLK;ACTA2
Jak-STAT signaling pathway	0.5463	1	1	4	2168	231387	530		OSM;SOCS1;IL15;STAT2;JAK2;IL15RA;IL2RG;STAT1
Peroxisome	0.5667	1	1	3	1761	231794	530	FAR2	FAR2;ACOX2;ABCD1
Basal cell carcinoma	0.5823	1	1	2	1331	232224	530	FZD2	FZD2;TCF7L2
Leukocyte transendothelial migration	0.5989	1	1	1	888	232667	530		NCF1;ICAM1;ESAM;CLDN23
Tight junction	0.7902	1	1	4	2912	230643	530	EPB41L3	EPB41L3;RRAS;SRC;CLDN23
Protein digestion and absorption	0.8934	1	1	1	1673	231882	530	SLC3A2	SLC3A2
Alzheimer`s disease	0.9336	1	1	1	1930	231625	530		ERN1;IL1B;PSEN2
Pathways in cancer	0.9369	1	1	10	7204	226351	530		RAD51;PML;CCNA1;SPI1;JUP;EPAS1;PDGFRB;FZD2;STAT1;CDKN1A;TCF7L2
Wnt signaling pathway	0.9812	1	1	2	3327	230228	530	PRICKLE1	PRICKLE1;FZD2;TCF7L2
Protein processing in endoplasmic reticulum	0.9866	1	1	11	9128	224427	530	UBQLNL;FBXO6	UBQLNL;DDIT3;EIF2AK2;ERN1;FBXO6;HSPA6
Calcium signaling pathway	0.9884	1	1	1	2834	230721	530		CD38;CACNA1A;MYLK;PDGFRB
Axon guidance	0.9979	1	1	3	5295	228260	530	ABLIM3;EPHB1	ABLIM3;EPHB1
Ubiquitin mediated proteolysis	0.9999	1	1	1	5384	228171	530		SOCS1;PML;UBE2L6
Neuroactive ligand-receptor interaction	1	1	1	4	37474	196081	530	P2RY6;GRIN3A	C3AR1;P2RY6;GRIN3A
RNA transport	1	1	1	1	9951	223604	530	Eif1	Eif1

## Sheet: InnateDB
Pathway Name	Pathway Id	Pathway uploaded gene count	Genes in InnateDB for this entity	Genes Ratio	Pathway p-value	Pathway p-value (corrected)	Gene Symbols	Genes (Symbol|IDBG-ID|Ensembl|Entrez|Fold Change|P-Value)
Systemic lupus erythematosus	2805	14	88	0.16	6.74528e-08	4.27651e-06	C1QA ; C1QB ; C1QC ; C5 ; FCGR2B ; HIST1H2AC ; HIST1H2BD ; HIST1H2BH ; HIST1H2BJ ; HIST1H2BK ; HIST2H2AB ; HIST2H2AC ; HIST2H2BE ; TRIM21 ;	C1QA|IDBG-93718|ENSG00000173372|712|0|1| ; C1QB|IDBG-93747|ENSG00000173369|713|0|1| ; C1QC|IDBG-93737|ENSG00000159189|714|0|1| ; C5|IDBG-83167|ENSG00000106804|727|0|1| ; FCGR2B|IDBG-104308|ENSG00000072694|2213|0|1| ; HIST1H2AC|IDBG-67915|ENSG00000180573|8334|0|1| ; HIST1H2BD|IDBG-68028|ENSG00000158373|3017|0|1| ; HIST1H2BH|IDBG-68905|ENSG00000197459|8345|0|1| ; HIST1H2BJ|IDBG-69798|ENSG0000012463…
Staphylococcus aureus infection	10357	8	53	0.15	7.04113e-05	0.00202913	C1QA ; C1QB ; C1QC ; C3AR1 ; C5 ; FCGR2B ; ICAM1 ; SELP ;	C1QA|IDBG-93718|ENSG00000173372|712|0|1| ; C1QB|IDBG-93747|ENSG00000173369|713|0|1| ; C1QC|IDBG-93737|ENSG00000159189|714|0|1| ; C3AR1|IDBG-16768|ENSG00000171860|719|0|1| ; C5|IDBG-83167|ENSG00000106804|727|0|1| ; FCGR2B|IDBG-104308|ENSG00000072694|2213|0|1| ; ICAM1|IDBG-26804|ENSG00000090339|3383|0|1| ; SELP|IDBG-104675|ENSG00000174175|6403|0|1| ;
Complement and coagulation cascades	456	8	69	0.12	0.000460918	0.0104365	C1QA ; C1QB ; C1QC ; C3AR1 ; C5 ; F9 ; PLAUR ; SERPING1 ;	C1QA|IDBG-93718|ENSG00000173372|712|0|1| ; C1QB|IDBG-93747|ENSG00000173369|713|0|1| ; C1QC|IDBG-93737|ENSG00000159189|714|0|1| ; C3AR1|IDBG-16768|ENSG00000171860|719|0|1| ; C5|IDBG-83167|ENSG00000106804|727|0|1| ; F9|IDBG-87825|ENSG00000101981|2158|0|1| ; PLAUR|IDBG-55442|ENSG00000011422|5329|0|1| ; SERPING1|IDBG-46853|ENSG00000149131|710|0|1| ;
Cytosolic DNA-sensing pathway	8117	7	54	0.13	0.00052806	0.0111597	AIM2 ; CASP1 ; CXCL10 ; DDX58 ; IL1B ; IRF7 ; ZBP1 ;	AIM2|IDBG-103863|ENSG00000163568|9447|0|1| ; CASP1|IDBG-69618|ENSG00000137752|834|0|1| ; CXCL10|IDBG-25212|ENSG00000169245|3627|0|1| ; DDX58|IDBG-55854|ENSG00000107201|23586|0|1| ; IL1B|IDBG-66519|ENSG00000125538|3553|0|1| ; IRF7|IDBG-17225|ENSG00000185507|3665|0|1| ; ZBP1|IDBG-82385|ENSG00000124256|81030|0|1| ;
Toll-like receptor signaling pathway	564	9	102	0.09	0.00153363	0.024308	CCL3 ; CD14 ; CXCL10 ; IL1B ; IRF7 ; STAT1 ; TLR2 ; TLR4 ; TLR7 ;	CCL3|IDBG-42503|ENSG00000006075|6348|0|1| ; CD14|IDBG-49157|ENSG00000170458|929|0|1| ; CXCL10|IDBG-25212|ENSG00000169245|3627|0|1| ; IL1B|IDBG-66519|ENSG00000125538|3553|0|1| ; IRF7|IDBG-17225|ENSG00000185507|3665|0|1| ; STAT1|IDBG-77617|ENSG00000115415|6772|0|1| ; TLR2|IDBG-41789|ENSG00000137462|7097|0|1| ; TLR4|IDBG-82738|ENSG00000136869|7099|0|1| ; TLR7|IDBG-44230|ENSG00000196664|51284|0|1| ;
Malaria	10359	6	48	0.13	0.00160746	0.024265	CCL2 ; ICAM1 ; IL1B ; SELP ; TLR2 ; TLR4 ;	CCL2|IDBG-40504|ENSG00000108691|6347|0|1| ; ICAM1|IDBG-26804|ENSG00000090339|3383|0|1| ; IL1B|IDBG-66519|ENSG00000125538|3553|0|1| ; SELP|IDBG-104675|ENSG00000174175|6403|0|1| ; TLR2|IDBG-41789|ENSG00000137462|7097|0|1| ; TLR4|IDBG-82738|ENSG00000136869|7099|0|1| ;
Osteoclast differentiation	10367	10	127	0.08	0.00202367	0.0291593	FCGR2B ; IL1B ; LILRA3 ; LILRB1 ; NCF1 ; OSCAR ; SOCS1 ; SPI1 ; STAT1 ; STAT2 ;	FCGR2B|IDBG-104308|ENSG00000072694|2213|0|1| ; IL1B|IDBG-66519|ENSG00000125538|3553|0|1| ; LILRA3|IDBG-68484|ENSG00000170866|100653070,11026|0|1| ; LILRB1|IDBG-68880|ENSG00000104972|10859|0|1| ; NCF1|IDBG-21570|ENSG00000158517|653361|0|1| ; OSCAR|IDBG-67991|ENSG00000170909|126014|0|1| ; SOCS1|IDBG-14621|ENSG00000185338|8651|0|1| ; SPI1|IDBG-43260|ENSG00000066336|6688|0|1| ; STAT1|IDBG-77617|ENSG0…
Prion diseases	4396	5	35	0.14	0.00216697	0.028622	C1QA ; C1QB ; C1QC ; C5 ; IL1B ;	C1QA|IDBG-93718|ENSG00000173372|712|0|1| ; C1QB|IDBG-93747|ENSG00000173369|713|0|1| ; C1QC|IDBG-93737|ENSG00000159189|714|0|1| ; C5|IDBG-83167|ENSG00000106804|727|0|1| ; IL1B|IDBG-66519|ENSG00000125538|3553|0|1| ;
RIG-I-like receptor signaling pathway	5713	7	71	0.1	0.002707	0.0343247	CXCL10 ; DDX58 ; DHX58 ; IFIH1 ; IRF7 ; ISG15 ; TBKBP1 ;	CXCL10|IDBG-25212|ENSG00000169245|3627|0|1| ; DDX58|IDBG-55854|ENSG00000107201|23586|0|1| ; DHX58|IDBG-50252|ENSG00000108771|79132|0|1| ; IFIH1|IDBG-73750|ENSG00000115267|64135|0|1| ; IRF7|IDBG-17225|ENSG00000185507|3665|0|1| ; ISG15|IDBG-84312|ENSG00000187608|9636|0|1| ; TBKBP1|IDBG-56118|ENSG00000198933|9755|0|1| ;
Hepatitis C	10404	10	134	0.07	0.0030034	0.0366184	CDKN1A ; CLDN23 ; DDX58 ; IFIT1 ; IRF7 ; OAS1 ; OAS2 ; OAS3 ; STAT1 ; STAT2 ;	CDKN1A|IDBG-85033|ENSG00000124762|1026|0|1| ; CLDN23|IDBG-403101|ENSG00000253958|137075|0|1| ; DDX58|IDBG-55854|ENSG00000107201|23586|0|1| ; IFIT1|IDBG-81960|ENSG00000185745|3434|0|1| ; IRF7|IDBG-17225|ENSG00000185507|3665|0|1| ; OAS1|IDBG-58231|ENSG00000089127|4938|0|1| ; OAS2|IDBG-58392|ENSG00000111335|4939|0|1| ; OAS3|IDBG-58353|ENSG00000111331|4940|0|1| ; STAT1|IDBG-77617|ENSG00000115415|6772…
Chemokine signaling pathway	4389	12	186	0.06	0.00400841	0.0438161	CCL2 ; CCL3 ; CCL8 ; CCR1 ; CXCL10 ; GNB4 ; GNG5 ; GNGT2 ; JAK2 ; NCF1 ; STAT1 ; STAT2 ;	CCL2|IDBG-40504|ENSG00000108691|6347|0|1| ; CCL3|IDBG-42503|ENSG00000006075|6348|0|1| ; CCL8|IDBG-40686|ENSG00000108700|6355|0|1| ; CCR1|IDBG-30085|ENSG00000163823|1230|0|1| ; CXCL10|IDBG-25212|ENSG00000169245|3627|0|1| ; GNB4|IDBG-66267|ENSG00000114450|59345|0|1| ; GNG5|IDBG-99973|ENSG00000174021|2787|0|1| ; GNGT2|IDBG-57490|ENSG00000167083|2793|0|1| ; JAK2|IDBG-47039|ENSG00000096968|3717|0|1| ;…
NOD-like receptor signaling pathway	8112	6	61	0.1	0.00546311	0.0509354	CASP1 ; CASP5 ; CCL2 ; CCL8 ; IL1B ; TRIP6 ;	CASP1|IDBG-69618|ENSG00000137752|834|0|1| ; CASP5|IDBG-69591|ENSG00000137757|838|0|1| ; CCL2|IDBG-40504|ENSG00000108691|6347|0|1| ; CCL8|IDBG-40686|ENSG00000108700|6355|0|1| ; IL1B|IDBG-66519|ENSG00000125538|3553|0|1| ; TRIP6|IDBG-32241|ENSG00000087077|7205|0|1| ;
Chagas disease (American trypanosomiasis)	10366	8	103	0.08	0.00606234	0.0549075	C1QA ; C1QB ; C1QC ; CCL2 ; CCL3 ; IL1B ; TLR2 ; TLR4 ;	C1QA|IDBG-93718|ENSG00000173372|712|0|1| ; C1QB|IDBG-93747|ENSG00000173369|713|0|1| ; C1QC|IDBG-93737|ENSG00000159189|714|0|1| ; CCL2|IDBG-40504|ENSG00000108691|6347|0|1| ; CCL3|IDBG-42503|ENSG00000006075|6348|0|1| ; IL1B|IDBG-66519|ENSG00000125538|3553|0|1| ; TLR2|IDBG-41789|ENSG00000137462|7097|0|1| ; TLR4|IDBG-82738|ENSG00000136869|7099|0|1| ;
African trypanosomiasis	10384	4	32	0.13	0.00981241	0.0777633	APOL1 ; ICAM1 ; IDO1 ; IL1B ;	APOL1|IDBG-5737|ENSG00000100342|8542|0|1| ; ICAM1|IDBG-26804|ENSG00000090339|3383|0|1| ; IDO1|IDBG-18750|ENSG00000131203|3620|0|1| ; IL1B|IDBG-66519|ENSG00000125538|3553|0|1| ;
Leishmaniasis	10355	6	70	0.09	0.0105936	0.0780969	IL1B ; JAK2 ; NCF1 ; STAT1 ; TLR2 ; TLR4 ;	IL1B|IDBG-66519|ENSG00000125538|3553|0|1| ; JAK2|IDBG-47039|ENSG00000096968|3717|0|1| ; NCF1|IDBG-21570|ENSG00000158517|653361|0|1| ; STAT1|IDBG-77617|ENSG00000115415|6772|0|1| ; TLR2|IDBG-41789|ENSG00000137462|7097|0|1| ; TLR4|IDBG-82738|ENSG00000136869|7099|0|1| ;
Cytokine-cytokine receptor interaction	515	14	270	0.05	0.0130214	0.0917286	CCL2 ; CCL3 ; CCL8 ; CCR1 ; CXCL10 ; IL15 ; IL1B ; IL2RG ; LTBR ; OSM ; PDGFRB ; PLEKHO2 ; TNFSF10 ; TNFSF13B ;	CCL2|IDBG-40504|ENSG00000108691|6347|0|1| ; CCL3|IDBG-42503|ENSG00000006075|6348|0|1| ; CCL8|IDBG-40686|ENSG00000108700|6355|0|1| ; CCR1|IDBG-30085|ENSG00000163823|1230|0|1| ; CXCL10|IDBG-25212|ENSG00000169245|3627|0|1| ; IL15|IDBG-39028|ENSG00000164136|3600|0|1| ; IL1B|IDBG-66519|ENSG00000125538|3553|0|1| ; IL2RG|IDBG-74884|ENSG00000147168|3561|0|1| ; LTBR|IDBG-13973|ENSG00000111321|4055|0|1| ; …
Lysosome	4356	8	118	0.07	0.0133101	0.0897726	ACP2 ; CTSL1 ; GBA ; GM2A ; LAMP2 ; LAMP3 ; PLA2G15 ; SCARB2 ;	ACP2|IDBG-42850|ENSG00000134575|53|0|1| ; CTSL1|IDBG-74981|ENSG00000135047|1514|0|1| ; GBA|IDBG-103191|ENSG00000177628|2629|0|1| ; GM2A|IDBG-54334|ENSG00000196743|2760|0|1| ; LAMP2|IDBG-84399|ENSG00000005893|3920|0|1| ; LAMP3|IDBG-66856|ENSG00000078081|27074|0|1| ; PLA2G15|IDBG-38228|ENSG00000103066|23659|0|1| ; SCARB2|IDBG-25361|ENSG00000138760|950|0|1| ;
Acute myeloid leukemia	424	5	57	0.09	0.0174506	0.0987831	CCNA1 ; JUP ; PML ; SPI1 ; TCF7L2 ;	CCNA1|IDBG-24529|ENSG00000133101|8900|0|1| ; JUP|IDBG-49784|ENSG00000173801|3728|0|1| ; PML|IDBG-21462|ENSG00000140464|5371|0|1| ; SPI1|IDBG-43260|ENSG00000066336|6688|0|1| ; TCF7L2|IDBG-89861|ENSG00000148737|6934|0|1| ;
Cell adhesion molecules (CAMs)	440	8	130	0.06	0.0225912	0.103788	CD274 ; CLDN23 ; ESAM ; ICAM1 ; MPZ ; PVRL2 ; SELP ; SIGLEC1 ;	CD274|IDBG-47487|ENSG00000120217|29126|0|1| ; CLDN23|IDBG-403101|ENSG00000253958|137075|0|1| ; ESAM|IDBG-75276|ENSG00000149564|90952|0|1| ; ICAM1|IDBG-26804|ENSG00000090339|3383|0|1| ; MPZ|IDBG-104264|ENSG00000158887|4359|0|1| ; PVRL2|IDBG-56684|ENSG00000130202|5819|0|1| ; SELP|IDBG-104675|ENSG00000174175|6403|0|1| ; SIGLEC1|IDBG-47695|ENSG00000088827|6614|0|1| ;
Phagosome	10394	8	148	0.05	0.0438906	0.16763	CD14 ; CTSL1 ; FCGR2B ; LAMP2 ; MSR1 ; NCF1 ; TLR2 ; TLR4 ;	CD14|IDBG-49157|ENSG00000170458|929|0|1| ; CTSL1|IDBG-74981|ENSG00000135047|1514|0|1| ; FCGR2B|IDBG-104308|ENSG00000072694|2213|0|1| ; LAMP2|IDBG-84399|ENSG00000005893|3920|0|1| ; MSR1|IDBG-8289|ENSG00000038945|4481|0|1| ; NCF1|IDBG-21570|ENSG00000158517|653361|0|1| ; TLR2|IDBG-41789|ENSG00000137462|7097|0|1| ; TLR4|IDBG-82738|ENSG00000136869|7099|0|1| ;
Arachidonic acid metabolism	418	4	57	0.07	0.0647268	0.195413	ALOX12 ; CBR1 ; CYP2J2 ; PTGDS ;	ALOX12|IDBG-22829|ENSG00000108839|239|0|1| ; CBR1|IDBG-2911|ENSG00000159228|873|0|1| ; CYP2J2|IDBG-99271|ENSG00000134716|1573|0|1| ; PTGDS|IDBG-92911|ENSG00000107317|5730|0|1| ;
Phenylalanine metabolism	428	2	16	0.13	0.0663356	0.192921	HPD ; IL4I1 ;	HPD|IDBG-62008|ENSG00000158104|3242|0|1| ; IL4I1|IDBG-63774|ENSG00000104951|259307|0|1| ;
Endocytosis	4386	9	197	0.05	0.0801712	0.213565	CHMP5 ; DAB2 ; EHD4 ; FAM125B ; HSPA6 ; IL2RG ; PML ; SH3GLB1 ; SRC ;	CHMP5|IDBG-57079|ENSG00000086065|51510|0|1| ; DAB2|IDBG-17973|ENSG00000153071|1601|0|1| ; EHD4|IDBG-7456|ENSG00000103966|30844|0|1| ; FAM125B|IDBG-85413|ENSG00000196814|89853|0|1| ; HSPA6|IDBG-104287|ENSG00000173110|3310|0|1| ; IL2RG|IDBG-74884|ENSG00000147168|3561|0|1| ; PML|IDBG-21462|ENSG00000140464|5371|0|1| ; SH3GLB1|IDBG-100094|ENSG00000097033|51100|0|1| ; SRC|IDBG-74081|ENSG00000197122|671…
Porphyrin and chlorophyll metabolism	603	3	41	0.07	0.0950413	0.239112	BLVRA ; HMOX1 ; UGT2B17 ;	BLVRA|IDBG-13778|ENSG00000106605|644|0|1| ; HMOX1|IDBG-5374|ENSG00000100292|3162|0|1| ; UGT2B17|IDBG-21474|ENSG00000197888|7367|0|1| ;
MAPK signaling pathway	487	11	268	0.04	0.102176	0.253046	CACNA1A ; CD14 ; DDIT3 ; DUSP5 ; GADD45B ; HSPA6 ; HSPB1 ; IL1B ; PDGFRB ; RRAS ; STK3 ;	CACNA1A|IDBG-31996|ENSG00000141837|773|0|1| ; CD14|IDBG-49157|ENSG00000170458|929|0|1| ; DDIT3|IDBG-42805|ENSG00000175197|1649|0|1| ; DUSP5|IDBG-89383|ENSG00000138166|1847|0|1| ; GADD45B|IDBG-16168|ENSG00000099860|4616|0|1| ; HSPA6|IDBG-104287|ENSG00000173110|3310|0|1| ; HSPB1|IDBG-23058|ENSG00000106211|3315|0|1| ; IL1B|IDBG-66519|ENSG00000125538|3553|0|1| ; PDGFRB|IDBG-53326|ENSG00000113721|5159…
P53 signaling pathway	597	4	68	0.06	0.107084	0.253325	CDKN1A ; GADD45B ; PMAIP1 ; TP53I3 ;	CDKN1A|IDBG-85033|ENSG00000124762|1026|0|1| ; GADD45B|IDBG-16168|ENSG00000099860|4616|0|1| ; PMAIP1|IDBG-4142|ENSG00000141682|5366|0|1| ; TP53I3|IDBG-33430|ENSG00000115129|9540|0|1| ;
Jak-STAT signaling pathway	568	7	154	0.05	0.116763	0.260661	IL15 ; IL2RG ; JAK2 ; OSM ; SOCS1 ; STAT1 ; STAT2 ;	IL15|IDBG-39028|ENSG00000164136|3600|0|1| ; IL2RG|IDBG-74884|ENSG00000147168|3561|0|1| ; JAK2|IDBG-47039|ENSG00000096968|3717|0|1| ; OSM|IDBG-4002|ENSG00000099985|5008|0|1| ; SOCS1|IDBG-14621|ENSG00000185338|8651|0|1| ; STAT1|IDBG-77617|ENSG00000115415|6772|0|1| ; STAT2|IDBG-40906|ENSG00000170581|6773|0|1| ;
Toxoplasmosis	10385	6	127	0.05	0.122933	0.268757	HSPA6 ; JAK2 ; SOCS1 ; STAT1 ; TLR2 ; TLR4 ;	HSPA6|IDBG-104287|ENSG00000173110|3310|0|1| ; JAK2|IDBG-47039|ENSG00000096968|3717|0|1| ; SOCS1|IDBG-14621|ENSG00000185338|8651|0|1| ; STAT1|IDBG-77617|ENSG00000115415|6772|0|1| ; TLR2|IDBG-41789|ENSG00000137462|7097|0|1| ; TLR4|IDBG-82738|ENSG00000136869|7099|0|1| ;
Intestinal immune network for IgA production	8118	3	46	0.07	0.123194	0.263869	IL15 ; LTBR ; TNFSF13B ;	IL15|IDBG-39028|ENSG00000164136|3600|0|1| ; LTBR|IDBG-13973|ENSG00000111321|4055|0|1| ; TNFSF13B|IDBG-49841|ENSG00000102524|10673|0|1| ;
Notch signaling pathway	491	3	47	0.06	0.129154	0.265856	DLL1 ; DTX3L ; PSEN2 ;	DLL1|IDBG-99280|ENSG00000198719|28514|0|1| ; DTX3L|IDBG-52646|ENSG00000163840|151636|0|1| ; PSEN2|IDBG-107053|ENSG00000143801|5664|0|1| ;
Dorso-ventral axis formation	4377	2	24	0.08	0.133106	0.255725	ETV7 ; PIWIL4 ;	ETV7|IDBG-84882|ENSG00000010030|51513|0|1| ; PIWIL4|IDBG-68329|ENSG00000134627|143689|0|1| ;
Nicotinate and nicotinamide metabolism	496	2	24	0.08	0.133106	0.255725	CD38 ; NT5C3 ;	CD38|IDBG-10668|ENSG00000004468|952|0|1| ; NT5C3|IDBG-11769|ENSG00000122643|51251|0|1| ;
Drug metabolism - other enzymes	2810	3	50	0.06	0.14762	0.267403	CES1 ; TYMP ; UGT2B17 ;	CES1|IDBG-31492|ENSG00000198848|100653057,1066|0|1| ; TYMP|IDBG-13815|ENSG00000025708|1890|0|1| ; UGT2B17|IDBG-21474|ENSG00000197888|7367|0|1| ;
Amoebiasis	10358	5	105	0.05	0.148033	0.266628	CD14 ; HSPB1 ; IL1B ; TLR2 ; TLR4 ;	CD14|IDBG-49157|ENSG00000170458|929|0|1| ; HSPB1|IDBG-23058|ENSG00000106211|3315|0|1| ; IL1B|IDBG-66519|ENSG00000125538|3553|0|1| ; TLR2|IDBG-41789|ENSG00000137462|7097|0|1| ; TLR4|IDBG-82738|ENSG00000136869|7099|0|1| ;
Asthma	2818	2	28	0.07	0.170441	0.287392	FCER1G ; PRG2 ;	FCER1G|IDBG-104229|ENSG00000158869|2207|0|1| ; PRG2|IDBG-46552|ENSG00000186652|5553|0|1| ;
Homologous recombination	2808	2	28	0.07	0.170441	0.287392	NBN ; RAD51 ;	NBN|IDBG-28009|ENSG00000104320|4683|0|1| ; RAD51|IDBG-6509|ENSG00000051180|5888|0|1| ;
Fc gamma R-mediated phagocytosis	4359	4	92	0.04	0.229592	0.346574	FCGR2B ; MARCKS ; MYO10 ; NCF1 ;	FCGR2B|IDBG-104308|ENSG00000072694|2213|0|1| ; MARCKS|IDBG-95585|ENSG00000155130|4082|0|1| ; MYO10|IDBG-13359|ENSG00000145555|4651|0|1| ; NCF1|IDBG-21570|ENSG00000158517|653361|0|1| ;
Cell cycle	473	5	123	0.04	0.230235	0.345898	CCNA1 ; CDKN1A ; CDKN1C ; GADD45B ; MCM7 ;	CCNA1|IDBG-24529|ENSG00000133101|8900|0|1| ; CDKN1A|IDBG-85033|ENSG00000124762|1026|0|1| ; CDKN1C|IDBG-23324|ENSG00000129757|1028|0|1| ; GADD45B|IDBG-16168|ENSG00000099860|4616|0|1| ; MCM7|IDBG-30522|ENSG00000166508|4176|0|1| ;
SNARE interactions in vesicular transport	524	2	36	0.06	0.248822	0.366868	STX11 ; VAMP5 ;	STX11|IDBG-97425|ENSG00000135604|8676|0|1| ; VAMP5|IDBG-59274|ENSG00000168899|10791|0|1| ;
Pathways in cancer	4397	11	325	0.03	0.248889	0.365267	CCNA1 ; CDKN1A ; EPAS1 ; FZD2 ; JUP ; PDGFRB ; PML ; RAD51 ; SPI1 ; STAT1 ; TCF7L2 ;	CCNA1|IDBG-24529|ENSG00000133101|8900|0|1| ; CDKN1A|IDBG-85033|ENSG00000124762|1026|0|1| ; EPAS1|IDBG-50208|ENSG00000116016|2034|0|1| ; FZD2|IDBG-54110|ENSG00000180340|2535|0|1| ; JUP|IDBG-49784|ENSG00000173801|3728|0|1| ; PDGFRB|IDBG-53326|ENSG00000113721|5159|0|1| ; PML|IDBG-21462|ENSG00000140464|5371|0|1| ; RAD51|IDBG-6509|ENSG00000051180|5888|0|1| ; SPI1|IDBG-43260|ENSG00000066336|6688|0|1| ;…
Antigen processing and presentation	493	3	66	0.05	0.256946	0.371926	CTSL1 ; HSPA6 ; IFI30 ;	CTSL1|IDBG-74981|ENSG00000135047|1514|0|1| ; HSPA6|IDBG-104287|ENSG00000173110|3310|0|1| ; IFI30|IDBG-281623|ENSG00000216490|10437|0|1| ;
Tyrosine metabolism	575	2	40	0.05	0.288618	0.404832	HPD ; IL4I1 ;	HPD|IDBG-62008|ENSG00000158104|3242|0|1| ; IL4I1|IDBG-63774|ENSG00000104951|259307|0|1| ;
Adherens junction	505	3	73	0.04	0.307937	0.424417	PVRL2 ; SRC ; TCF7L2 ;	PVRL2|IDBG-56684|ENSG00000130202|5819|0|1| ; SRC|IDBG-74081|ENSG00000197122|6714|0|1| ; TCF7L2|IDBG-89861|ENSG00000148737|6934|0|1| ;
Bladder cancer	514	2	42	0.05	0.308451	0.421461	CDKN1A ; TYMP ;	CDKN1A|IDBG-85033|ENSG00000124762|1026|0|1| ; TYMP|IDBG-13815|ENSG00000025708|1890|0|1| ;
Tryptophan metabolism	504	2	42	0.05	0.308451	0.421461	IDO1 ; IL4I1 ;	IDO1|IDBG-18750|ENSG00000131203|3620|0|1| ; IL4I1|IDBG-63774|ENSG00000104951|259307|0|1| ;
ABC transporters	562	2	44	0.05	0.328173	0.438949	ABCA1 ; ABCD1 ;	ABCA1|IDBG-79441|ENSG00000165029|19|0|1| ; ABCD1|IDBG-89886|ENSG00000101986|215|0|1| ;
Fat digestion and absorption	10369	2	45	0.04	0.337979	0.442725	ABCA1 ; CEL ;	ABCA1|IDBG-79441|ENSG00000165029|19|0|1| ; CEL|IDBG-90630|ENSG00000170835|1056|0|1| ;
Peroxisome	8122	3	79	0.04	0.351952	0.455383	ABCD1 ; ACOX2 ; FAR2 ;	ABCD1|IDBG-89886|ENSG00000101986|215|0|1| ; ACOX2|IDBG-42297|ENSG00000168306|8309|0|1| ; FAR2|IDBG-25076|ENSG00000064763|55711|0|1| ;
Leukocyte transendothelial migration	510	4	115	0.03	0.367109	0.473064	CLDN23 ; ESAM ; ICAM1 ; NCF1 ;	CLDN23|IDBG-403101|ENSG00000253958|137075|0|1| ; ESAM|IDBG-75276|ENSG00000149564|90952|0|1| ; ICAM1|IDBG-26804|ENSG00000090339|3383|0|1| ; NCF1|IDBG-21570|ENSG00000158517|653361|0|1| ;
Type II diabetes mellitus	577	2	48	0.04	0.36712	0.471162	CACNA1A ; SOCS1 ;	CACNA1A|IDBG-31996|ENSG00000141837|773|0|1| ; SOCS1|IDBG-14621|ENSG00000185338|8651|0|1| ;
Glycerolipid metabolism	602	2	50	0.04	0.386272	0.489793	CEL ; MGLL ;	CEL|IDBG-90630|ENSG00000170835|1056|0|1| ; MGLL|IDBG-55027|ENSG00000074416|11343|0|1| ;
Hematopoietic cell lineage	415	3	84	0.04	0.388408	0.490539	CD14 ; CD38 ; IL1B ;	CD14|IDBG-49157|ENSG00000170458|929|0|1| ; CD38|IDBG-10668|ENSG00000004468|952|0|1| ; IL1B|IDBG-66519|ENSG00000125538|3553|0|1| ;
ErbB signaling pathway	461	3	86	0.03	0.402864	0.502786	CDKN1A ; HBEGF ; SRC ;	CDKN1A|IDBG-85033|ENSG00000124762|1026|0|1| ; HBEGF|IDBG-48445|ENSG00000113070|1839|0|1| ; SRC|IDBG-74081|ENSG00000197122|6714|0|1| ;
Arginine and proline metabolism	462	2	52	0.04	0.40517	0.501714	LAP3 ; SAT1 ;	LAP3|IDBG-10959|ENSG00000002549|51056|0|1| ; SAT1|IDBG-52302|ENSG00000130066|6303|0|1| ;
Pathogenic Escherichia coli infection	434	2	53	0.04	0.414514	0.509307	CD14 ; TLR4 ;	CD14|IDBG-49157|ENSG00000170458|929|0|1| ; TLR4|IDBG-82738|ENSG00000136869|7099|0|1| ;
Prostate cancer	544	3	88	0.03	0.417222	0.510654	CDKN1A ; PDGFRB ; TCF7L2 ;	CDKN1A|IDBG-85033|ENSG00000124762|1026|0|1| ; PDGFRB|IDBG-53326|ENSG00000113721|5159|0|1| ; TCF7L2|IDBG-89861|ENSG00000148737|6934|0|1| ;
Basal cell carcinoma	570	2	55	0.04	0.432981	0.517944	FZD2 ; TCF7L2 ;	FZD2|IDBG-54110|ENSG00000180340|2535|0|1| ; TCF7L2|IDBG-89861|ENSG00000148737|6934|0|1| ;
Protein processing in endoplasmic reticulum	10363	5	163	0.03	0.43905	0.523228	DDIT3 ; ERN1 ; FBXO6 ; HSPA6 ; UBQLNL ;	DDIT3|IDBG-42805|ENSG00000175197|1649|0|1| ; ERN1|IDBG-64539|ENSG00000178607|2081|0|1| ; FBXO6|IDBG-89462|ENSG00000116663|26270|0|1| ; HSPA6|IDBG-104287|ENSG00000173110|3310|0|1| ; UBQLNL|IDBG-27233|ENSG00000175518|143630|0|1| ;
Tight junction	522	4	132	0.03	0.469117	0.552825	CLDN23 ; EPB41L3 ; RRAS ; SRC ;	CLDN23|IDBG-403101|ENSG00000253958|137075|0|1| ; EPB41L3|IDBG-527|ENSG00000082397|23136|0|1| ; RRAS|IDBG-63131|ENSG00000126458|6237|0|1| ; SRC|IDBG-74081|ENSG00000197122|6714|0|1| ;
Pyrimidine metabolism	409	3	96	0.03	0.473398	0.555805	CMPK2 ; NT5C3 ; TYMP ;	CMPK2|IDBG-26891|ENSG00000134326|129607|0|1| ; NT5C3|IDBG-11769|ENSG00000122643|51251|0|1| ; TYMP|IDBG-13815|ENSG00000025708|1890|0|1| ;
Glioma	523	2	62	0.03	0.49503	0.574815	CDKN1A ; PDGFRB ;	CDKN1A|IDBG-85033|ENSG00000124762|1026|0|1| ; PDGFRB|IDBG-53326|ENSG00000113721|5159|0|1| ;
Epithelial cell signaling in Helicobacter pylori infection	457	2	68	0.03	0.544682	0.618869	HBEGF ; SRC ;	HBEGF|IDBG-48445|ENSG00000113070|1839|0|1| ; SRC|IDBG-74081|ENSG00000197122|6714|0|1| ;
Melanoma	490	2	70	0.03	0.560465	0.632268	CDKN1A ; PDGFRB ;	CDKN1A|IDBG-85033|ENSG00000124762|1026|0|1| ; PDGFRB|IDBG-53326|ENSG00000113721|5159|0|1| ;
Pancreatic cancer	593	2	70	0.03	0.560465	0.632268	RAD51 ; STAT1 ;	RAD51|IDBG-6509|ENSG00000051180|5888|0|1| ; STAT1|IDBG-77617|ENSG00000115415|6772|0|1| ;
Arrhythmogenic right ventricular cardiomyopathy (ARVC)	4353	2	73	0.03	0.583402	0.653492	JUP ; TCF7L2 ;	JUP|IDBG-49784|ENSG00000173801|3728|0|1| ; TCF7L2|IDBG-89861|ENSG00000148737|6934|0|1| ;
B cell receptor signaling pathway	532	2	75	0.03	0.598199	0.665365	FCGR2B ; IFITM1 ;	FCGR2B|IDBG-104308|ENSG00000072694|2213|0|1| ; IFITM1|IDBG-16232|ENSG00000185885|8519|0|1| ;
VEGF signaling pathway	432	2	75	0.03	0.598199	0.665365	HSPB1 ; SRC ;	HSPB1|IDBG-23058|ENSG00000106211|3315|0|1| ; SRC|IDBG-74081|ENSG00000197122|6714|0|1| ;
Glycerophospholipid metabolism	489	2	78	0.03	0.619652	0.684424	GPD2 ; PLA2G15 ;	GPD2|IDBG-72772|ENSG00000115159|2820|0|1| ; PLA2G15|IDBG-38228|ENSG00000103066|23659|0|1| ;
Apoptosis	485	2	88	0.02	0.684796	0.743426	IL1B ; TNFSF10 ;	IL1B|IDBG-66519|ENSG00000125538|3553|0|1| ; TNFSF10|IDBG-65161|ENSG00000121858|8743|0|1| ;
Gap junction	436	2	88	0.02	0.684796	0.743426	PDGFRB ; SRC ;	PDGFRB|IDBG-53326|ENSG00000113721|5159|0|1| ; SRC|IDBG-74081|ENSG00000197122|6714|0|1| ;
Natural killer cell mediated cytotoxicity	578	3	133	0.02	0.692941	0.749701	FCER1G ; ICAM1 ; TNFSF10 ;	FCER1G|IDBG-104229|ENSG00000158869|2207|0|1| ; ICAM1|IDBG-26804|ENSG00000090339|3383|0|1| ; TNFSF10|IDBG-65161|ENSG00000121858|8743|0|1| ;
GnRH signaling pathway	412	2	97	0.02	0.735376	0.784896	HBEGF ; SRC ;	HBEGF|IDBG-48445|ENSG00000113070|1839|0|1| ; SRC|IDBG-74081|ENSG00000197122|6714|0|1| ;
Melanogenesis	595	2	98	0.02	0.740549	0.787765	FZD2 ; TCF7L2 ;	FZD2|IDBG-54110|ENSG00000180340|2535|0|1| ; TCF7L2|IDBG-89861|ENSG00000148737|6934|0|1| ;
Pancreatic secretion	10370	2	101	0.02	0.755555	0.795717	CD38 ; CEL ;	CD38|IDBG-10668|ENSG00000004468|952|0|1| ; CEL|IDBG-90630|ENSG00000170835|1056|0|1| ;
Alzheimer`s disease	521	3	158	0.02	0.797523	0.837135	ERN1 ; IL1B ; PSEN2 ;	ERN1|IDBG-64539|ENSG00000178607|2081|0|1| ; IL1B|IDBG-66519|ENSG00000125538|3553|0|1| ; PSEN2|IDBG-107053|ENSG00000143801|5664|0|1| ;
Vascular smooth muscle contraction	4376	2	121	0.02	0.837639	0.873459	ACTA2 ; ADM ;	ACTA2|IDBG-81614|ENSG00000107796|59|0|1| ; ADM|IDBG-31636|ENSG00000148926|133|0|1| ;
Calcium signaling pathway	594	3	173	0.02	0.844754	0.87227	CACNA1A ; CD38 ; PDGFRB ;	CACNA1A|IDBG-31996|ENSG00000141837|773|0|1| ; CD38|IDBG-10668|ENSG00000004468|952|0|1| ; PDGFRB|IDBG-53326|ENSG00000113721|5159|0|1| ;
Axon guidance	494	2	128	0.02	0.859913	0.882176	ABLIM3 ; EPHB1 ;	ABLIM3|IDBG-52794|ENSG00000173210|22885|0|1| ; EPHB1|IDBG-57707|ENSG00000154928|2047|0|1| ;
Ubiquitin mediated proteolysis	519	2	134	0.01	0.876751	0.893666	PML ; SOCS1 ;	PML|IDBG-21462|ENSG00000140464|5371|0|1| ; SOCS1|IDBG-14621|ENSG00000185338|8651|0|1| ;
Wnt signaling pathway	445	2	150	0.01	0.912965	0.927596	FZD2 ; TCF7L2 ;	FZD2|IDBG-54110|ENSG00000180340|2535|0|1| ; TCF7L2|IDBG-89861|ENSG00000148737|6934|0|1| ;
Regulation of actin cytoskeleton	404	3	209	0.01	0.921091	0.929891	CD14 ; PDGFRB ; RRAS ;	CD14|IDBG-49157|ENSG00000170458|929|0|1| ; PDGFRB|IDBG-53326|ENSG00000113721|5159|0|1| ; RRAS|IDBG-63131|ENSG00000126458|6237|0|1| ;
Metabolic pathways	4373	22	1093	0.02	0.941967	0.947948	ACOX2 ; ALOX12 ; CBR1 ; CD38 ; CEL ; CES1 ; CMPK2 ; CYP2J2 ; EXT1 ; GBA ; HPD ; IDO1 ; IL4I1 ; LAP3 ; MGLL ; MTHFD2 ; NT5C3 ; PI4K2B ; PTGDS ; SAT1 ; TYMP ; UGT2B17 ;	ACOX2|IDBG-42297|ENSG00000168306|8309|0|1| ; ALOX12|IDBG-22829|ENSG00000108839|239|0|1| ; CBR1|IDBG-2911|ENSG00000159228|873|0|1| ; CD38|IDBG-10668|ENSG00000004468|952|0|1| ; CEL|IDBG-90630|ENSG00000170835|1056|0|1| ; CES1|IDBG-31492|ENSG00000198848|100653057,1066|0|1| ; CMPK2|IDBG-26891|ENSG00000134326|129607|0|1| ; CYP2J2|IDBG-99271|ENSG00000134716|1573|0|1| ; EXT1|IDBG-33534|ENSG00000182197|21…
Focal adhesion	546	2	199	0.01	0.971379	0.974453	PDGFRB ; SRC ;	PDGFRB|IDBG-53326|ENSG00000113721|5159|0|1| ; SRC|IDBG-74081|ENSG00000197122|6714|0|1| ;
Neuroactive ligand-receptor interaction	416	3	315	0.01	0.991445	0.991445	C3AR1 ; GRIN3A ; P2RY6 ;	C3AR1|IDBG-16768|ENSG00000171860|719|0|1| ; GRIN3A|IDBG-79119|ENSG00000198785|116443|0|1| ; P2RY6|IDBG-63719|ENSG00000171631|5031|0|1| ;

## Sheet: DAVID
Term	count	%	p-value	Benjamini	FDR
Systemic lupus erythematosus	10	2.2	0.0024	0.25	2.7
Cytosolic DNA-sensing pathway	7	1.6	0.0052	0.27	5.8
Toll-like receptor signaling pathway	9	2	0.0095	0.31	10
Chemokine signaling pathway	12	2.7	0.022	0.47	22
Lysosome	9	2	0.022	0.4	22
NOD-like receptor signaling pathway	6	1.3	0.035	0.51	34
Cytokine-cytokine receptor interaction	14	3.1	0.044	0.54	41
RIG-I-like receptor signaling pathway	6	1.3	0.057	0.58	49

## Sheet: gProfileR
significant	p.value	term.size	query.size	overlap.size	precision	recall	term.id	domain	subgraph.number	term.name	relative.depth	intersection
TRUE	1.09e-05	156	481	19	0.04	0.122	KEGG:05162	ke	15	Measles	1	ENSG00000125538,ENSG00000072694,ENSG00000107201,ENSG00000196664,ENSG00000157601,ENSG00000173110,ENSG00000089127,ENSG00000055332,ENSG00000170581,ENSG00000137462,ENSG00000121858,ENSG00000115267,ENSG00000111331,ENSG00000115415,ENSG00000096968,ENSG00000185507,ENSG00000147168,ENSG00000136869,ENSG00000111335
TRUE	0.000543	278	481	23	0.048	0.083	KEGG:05164	ke	2	Influenza A	1	ENSG00000125538,ENSG00000090339,ENSG00000147206,ENSG00000107201,ENSG00000196664,ENSG00000157601,ENSG00000173110,ENSG00000089127,ENSG00000055332,ENSG00000108691,ENSG00000170581,ENSG00000137752,ENSG00000121858,ENSG00000169245,ENSG00000115267,ENSG00000111331,ENSG00000115415,ENSG00000096968,ENSG00000185507,ENSG00000136869,ENSG00000111335,ENSG00000134321,ENSG00000140464
TRUE	0.00316	86	481	11	0.023	0.128	KEGG:04610	ke	6	Complement and coagulation cascades	1	ENSG00000159189,ENSG00000243649,ENSG00000149131,ENSG00000106804,ENSG00000197249,ENSG00000101981,ENSG00000171860,ENSG00000011422,ENSG00000166278,ENSG00000173372,ENSG00000173369
TRUE	0.00995	334	481	23	0.048	0.069	KEGG:05168	ke	27	Herpes simplex infection	1	ENSG00000125538,ENSG00000067066,ENSG00000147206,ENSG00000168394,ENSG00000185745,ENSG00000106804,ENSG00000107201,ENSG00000089127,ENSG00000085514,ENSG00000055332,ENSG00000130202,ENSG00000108691,ENSG00000170581,ENSG00000137462,ENSG00000204267,ENSG00000115267,ENSG00000111331,ENSG00000115415,ENSG00000096968,ENSG00000164136,ENSG00000185507,ENSG00000111335,ENSG00000140464
TRUE	0.0302	93	481	10	0.021	0.108	KEGG:05133	ke	20	Pertussis	1	ENSG00000125538,ENSG00000159189,ENSG00000149131,ENSG00000106804,ENSG00000170458,ENSG00000166278,ENSG00000137752,ENSG00000173372,ENSG00000173369,ENSG00000136869

## Sheet: GSEA
NAME	GS<br> follow link to MSigDB	GS DETAILS	SIZE	ES	NES	NOM p-val	FDR q-val	FWER p-val	RANK AT MAX	LEADING EDGE
KEGG_SYSTEMIC_LUPUS_ERYTHEMATOSUS	KEGG_SYSTEMIC_LUPUS_ERYTHEMATOSUS	Details ...	124	-0.61138	-2.06302	0	0	0	2959	tags=42%, list=16%, signal=50%
KEGG_NOD_LIKE_RECEPTOR_SIGNALING_PATHWAY	KEGG_NOD_LIKE_RECEPTOR_SIGNALING_PATHWAY	Details ...	58	-0.620232	-1.87292	0.0022779	0.0100804	0.023	2889	tags=38%, list=16%, signal=45%
KEGG_NOTCH_SIGNALING_PATHWAY	KEGG_NOTCH_SIGNALING_PATHWAY	Details ...	43	-0.604634	-1.87645	0.00230415	0.0151206	0.023	2386	tags=37%, list=13%, signal=43%
KEGG_RIG_I_LIKE_RECEPTOR_SIGNALING_PATHWAY	KEGG_RIG_I_LIKE_RECEPTOR_SIGNALING_PATHWAY	Details ...	66	-0.510336	-1.79053	0	0.0252878	0.076	2889	tags=30%, list=16%, signal=36%
KEGG_BLADDER_CANCER	KEGG_BLADDER_CANCER	Details ...	41	-0.532988	-1.71962	0.0020284	0.0534069	0.171	1847	tags=29%, list=10%, signal=32%
KEGG_PRION_DISEASES	KEGG_PRION_DISEASES	Details ...	35	-0.569165	-1.69883	0.00431965	0.0539368	0.193	2856	tags=31%, list=16%, signal=37%
KEGG_COMPLEMENT_AND_COAGULATION_CASCADES	KEGG_COMPLEMENT_AND_COAGULATION_CASCADES	Details ...	68	-0.479804	-1.6687	0.00458716	0.0640602	0.246	2977	tags=31%, list=16%, signal=37%
KEGG_DORSO_VENTRAL_AXIS_FORMATION	KEGG_DORSO_VENTRAL_AXIS_FORMATION	Details ...	24	-0.588141	-1.5994	0.0201342	0.0994851	0.414	1878	tags=25%, list=10%, signal=28%
KEGG_CHEMOKINE_SIGNALING_PATHWAY	KEGG_CHEMOKINE_SIGNALING_PATHWAY	Details ...	183	-0.402769	-1.60251	0.004662	0.107178	0.409	2198	tags=19%, list=12%, signal=21%
KEGG_TOLL_LIKE_RECEPTOR_SIGNALING_PATHWAY	KEGG_TOLL_LIKE_RECEPTOR_SIGNALING_PATHWAY	Details ...	100	-0.458151	-1.60937	0.00668151	0.112357	0.39	1745	tags=23%, list=10%, signal=25%
KEGG_LONG_TERM_DEPRESSION	KEGG_LONG_TERM_DEPRESSION	Details ...	66	-0.408736	-1.55978	0.00696056	0.131204	0.494	2208	tags=21%, list=12%, signal=24%
KEGG_DRUG_METABOLISM_OTHER_ENZYMES	KEGG_DRUG_METABOLISM_OTHER_ENZYMES	Details ...	49	-0.439795	-1.52199	0.0142276	0.160931	0.578	3438	tags=41%, list=19%, signal=50%
KEGG_PHENYLALANINE_METABOLISM	KEGG_PHENYLALANINE_METABOLISM	Details ...	18	-0.566228	-1.52941	0.0419162	0.163932	0.567	432	tags=17%, list=2%, signal=17%
KEGG_ACUTE_MYELOID_LEUKEMIA	KEGG_ACUTE_MYELOID_LEUKEMIA	Details ...	56	-0.464888	-1.48668	0.029703	0.188365	0.639	1626	tags=21%, list=9%, signal=23%
KEGG_TYPE_II_DIABETES_MELLITUS	KEGG_TYPE_II_DIABETES_MELLITUS	Details ...	45	-0.429512	-1.49182	0.0360825	0.194544	0.631	1030	tags=18%, list=6%, signal=19%
KEGG_THYROID_CANCER	KEGG_THYROID_CANCER	Details ...	29	-0.51974	-1.47382	0.0258303	0.194995	0.654	1207	tags=21%, list=7%, signal=22%
KEGG_ADIPOCYTOKINE_SIGNALING_PATHWAY	KEGG_ADIPOCYTOKINE_SIGNALING_PATHWAY	Details ...	66	-0.427141	-1.46471	0.0255319	0.200147	0.673	2603	tags=27%, list=14%, signal=32%
KEGG_OTHER_GLYCAN_DEGRADATION	KEGG_OTHER_GLYCAN_DEGRADATION	Details ...	15	-0.616551	-1.41171	0.1	0.296431	0.766	2279	tags=33%, list=13%, signal=38%
KEGG_LYSOSOME	KEGG_LYSOSOME	Details ...	117	-0.419733	-1.38259	0.0863158	0.34661	0.806	2954	tags=22%, list=16%, signal=26%
KEGG_PROSTATE_CANCER	KEGG_PROSTATE_CANCER		86	-0.377896	-1.35111	0.0614035	0.367913	0.841	1638	tags=19%, list=9%, signal=20%
KEGG_LEISHMANIA_INFECTION	KEGG_LEISHMANIA_INFECTION		66	-0.423587	-1.34322	0.108808	0.372461	0.85	2883	tags=20%, list=16%, signal=23%
KEGG_TYROSINE_METABOLISM	KEGG_TYROSINE_METABOLISM	Details ...	40	-0.388047	-1.36332	0.0449679	0.373856	0.827	2441	tags=25%, list=13%, signal=29%
KEGG_GAP_JUNCTION	KEGG_GAP_JUNCTION		83	-0.355696	-1.35481	0.0564706	0.376193	0.839	2097	tags=18%, list=12%, signal=20%
KEGG_CYTOSOLIC_DNA_SENSING_PATHWAY	KEGG_CYTOSOLIC_DNA_SENSING_PATHWAY		54	-0.396299	-1.33173	0.0932039	0.383722	0.856	3502	tags=24%, list=19%, signal=30%
KEGG_OXIDATIVE_PHOSPHORYLATION	KEGG_OXIDATIVE_PHOSPHORYLATION		111	-0.396656	-1.31712	0.141304	0.401123	0.866	3986	tags=23%, list=22%, signal=29%
KEGG_ANTIGEN_PROCESSING_AND_PRESENTATION	KEGG_ANTIGEN_PROCESSING_AND_PRESENTATION		85	-0.362087	-1.28147	0.125828	0.42554	0.895	1791	tags=16%, list=10%, signal=18%
KEGG_FOLATE_BIOSYNTHESIS	KEGG_FOLATE_BIOSYNTHESIS		11	-0.537254	-1.29954	0.155512	0.426769	0.88	2769	tags=27%, list=15%, signal=32%
KEGG_GLIOMA	KEGG_GLIOMA		61	-0.38137	-1.29132	0.135021	0.431474	0.888	3655	tags=28%, list=20%, signal=35%
KEGG_CYTOKINE_CYTOKINE_RECEPTOR_INTERACTION	KEGG_CYTOKINE_CYTOKINE_RECEPTOR_INTERACTION		257	-0.290822	-1.28266	0.0612813	0.43763	0.895	1781	tags=14%, list=10%, signal=16%
KEGG_PATHWAYS_IN_CANCER	KEGG_PATHWAYS_IN_CANCER		318	-0.288783	-1.26679	0.058952	0.448772	0.908	1901	tags=15%, list=10%, signal=17%
KEGG_INTESTINAL_IMMUNE_NETWORK_FOR_IGA_PRODUCTION	KEGG_INTESTINAL_IMMUNE_NETWORK_FOR_IGA_PRODUCTION		47	-0.365703	-1.21845	0.166253	0.484014	0.932	808	tags=13%, list=4%, signal=13%
KEGG_ERBB_SIGNALING_PATHWAY	KEGG_ERBB_SIGNALING_PATHWAY		84	-0.309955	-1.11895	0.281513	0.487132	0.978	4183	tags=29%, list=23%, signal=37%
KEGG_ABC_TRANSPORTERS	KEGG_ABC_TRANSPORTERS		44	-0.319608	-1.13408	0.261176	0.487816	0.973	3219	tags=27%, list=18%, signal=33%
KEGG_PENTOSE_AND_GLUCURONATE_INTERCONVERSIONS	KEGG_PENTOSE_AND_GLUCURONATE_INTERCONVERSIONS		27	-0.400459	-1.23195	0.217131	0.491873	0.929	4163	tags=44%, list=23%, signal=58%
KEGG_ENDOMETRIAL_CANCER	KEGG_ENDOMETRIAL_CANCER		51	-0.338423	-1.10907	0.314286	0.492054	0.981	3655	tags=29%, list=20%, signal=37%
KEGG_CHRONIC_MYELOID_LEUKEMIA	KEGG_CHRONIC_MYELOID_LEUKEMIA		71	-0.360061	-1.13603	0.30303	0.492472	0.973	3655	tags=27%, list=20%, signal=33%
KEGG_BASAL_CELL_CARCINOMA	KEGG_BASAL_CELL_CARCINOMA		55	-0.318486	-1.24277	0.11954	0.493321	0.922	1901	tags=24%, list=10%, signal=26%
KEGG_PORPHYRIN_AND_CHLOROPHYLL_METABOLISM	KEGG_PORPHYRIN_AND_CHLOROPHYLL_METABOLISM		41	-0.346083	-1.12738	0.284116	0.493745	0.974	1994	tags=20%, list=11%, signal=22%
KEGG_ONE_CARBON_POOL_BY_FOLATE	KEGG_ONE_CARBON_POOL_BY_FOLATE		17	-0.468437	-1.2203	0.216346	0.493817	0.932	910	tags=18%, list=5%, signal=19%
KEGG_REGULATION_OF_ACTIN_CYTOSKELETON	KEGG_REGULATION_OF_ACTIN_CYTOSKELETON		199	-0.271878	-1.11972	0.239609	0.494132	0.977	1869	tags=15%, list=10%, signal=16%
KEGG_PROGESTERONE_MEDIATED_OOCYTE_MATURATION	KEGG_PROGESTERONE_MEDIATED_OOCYTE_MATURATION		84	-0.295487	-1.0993	0.288416	0.496263	0.984	3643	tags=29%, list=20%, signal=36%
KEGG_MELANOMA	KEGG_MELANOMA		70	-0.299971	-1.12253	0.240088	0.497032	0.977	1638	tags=17%, list=9%, signal=19%
KEGG_ALLOGRAFT_REJECTION	KEGG_ALLOGRAFT_REJECTION		36	-0.377194	-1.11019	0.308861	0.497415	0.981	808	tags=11%, list=4%, signal=12%
KEGG_GLYCEROLIPID_METABOLISM	KEGG_GLYCEROLIPID_METABOLISM		45	-0.349275	-1.15509	0.242105	0.498036	0.97	2493	tags=22%, list=14%, signal=26%
KEGG_PATHOGENIC_ESCHERICHIA_COLI_INFECTION	KEGG_PATHOGENIC_ESCHERICHIA_COLI_INFECTION		50	-0.352357	-1.09066	0.348739	0.499133	0.984	853	tags=10%, list=5%, signal=10%
KEGG_PRIMARY_IMMUNODEFICIENCY	KEGG_PRIMARY_IMMUNODEFICIENCY		34	-0.409244	-1.13679	0.297674	0.500593	0.973	1791	tags=21%, list=10%, signal=23%
KEGG_GLYCEROPHOSPHOLIPID_METABOLISM	KEGG_GLYCEROPHOSPHOLIPID_METABOLISM		69	-0.296082	-1.10028	0.290466	0.502562	0.984	2493	tags=17%, list=14%, signal=20%
KEGG_RETINOL_METABOLISM	KEGG_RETINOL_METABOLISM		62	-0.29216	-1.0923	0.291489	0.503549	0.984	4369	tags=32%, list=24%, signal=42%
KEGG_ASCORBATE_AND_ALDARATE_METABOLISM	KEGG_ASCORBATE_AND_ALDARATE_METABOLISM		25	-0.384508	-1.14804	0.274854	0.504472	0.972	4163	tags=40%, list=23%, signal=52%
KEGG_HEDGEHOG_SIGNALING_PATHWAY	KEGG_HEDGEHOG_SIGNALING_PATHWAY		56	-0.303759	-1.15668	0.202273	0.504954	0.968	2226	tags=23%, list=12%, signal=26%
KEGG_PEROXISOME	KEGG_PEROXISOME		72	-0.353813	-1.13876	0.297052	0.505513	0.973	2061	tags=18%, list=11%, signal=20%
KEGG_EPITHELIAL_CELL_SIGNALING_IN_HELICOBACTER_PYLORI_INFECTION	KEGG_EPITHELIAL_CELL_SIGNALING_IN_HELICOBACTER_PYLORI_INFECTION		64	-0.370595	-1.23235	0.176322	0.505671	0.929	2984	tags=20%, list=16%, signal=24%
KEGG_ASTHMA	KEGG_ASTHMA		29	-0.395633	-1.22062	0.203125	0.507551	0.932	1453	tags=14%, list=8%, signal=15%
KEGG_B_CELL_RECEPTOR_SIGNALING_PATHWAY	KEGG_B_CELL_RECEPTOR_SIGNALING_PATHWAY		73	-0.366287	-1.16876	0.269777	0.509517	0.961	4064	tags=29%, list=22%, signal=37%
KEGG_BASAL_TRANSCRIPTION_FACTORS	KEGG_BASAL_TRANSCRIPTION_FACTORS		33	-0.418598	-1.15888	0.317352	0.510408	0.967	3178	tags=33%, list=17%, signal=40%
KEGG_VASCULAR_SMOOTH_MUSCLE_CONTRACTION	KEGG_VASCULAR_SMOOTH_MUSCLE_CONTRACTION		110	-0.286583	-1.14088	0.21729	0.510627	0.973	1426	tags=15%, list=8%, signal=16%
KEGG_PANCREATIC_CANCER	KEGG_PANCREATIC_CANCER		70	-0.354657	-1.17699	0.22428	0.512505	0.958	2980	tags=26%, list=16%, signal=31%
KEGG_HOMOLOGOUS_RECOMBINATION	KEGG_HOMOLOGOUS_RECOMBINATION		26	-0.401105	-1.17175	0.258134	0.514235	0.958	4041	tags=50%, list=22%, signal=64%
KEGG_FC_GAMMA_R_MEDIATED_PHAGOCYTOSIS	KEGG_FC_GAMMA_R_MEDIATED_PHAGOCYTOSIS		90	-0.341409	-1.19435	0.186099	0.519647	0.951	1426	tags=16%, list=8%, signal=17%
KEGG_JAK_STAT_SIGNALING_PATHWAY	KEGG_JAK_STAT_SIGNALING_PATHWAY		153	-0.278793	-1.15961	0.1675	0.519946	0.967	3655	tags=23%, list=20%, signal=28%
KEGG_INSULIN_SIGNALING_PATHWAY	KEGG_INSULIN_SIGNALING_PATHWAY		130	-0.27604	-1.07711	0.332609	0.52134	0.987	1621	tags=12%, list=9%, signal=13%
KEGG_RENAL_CELL_CARCINOMA	KEGG_RENAL_CELL_CARCINOMA		70	-0.353314	-1.17721	0.242358	0.524549	0.958	1359	tags=17%, list=7%, signal=18%
KEGG_APOPTOSIS	KEGG_APOPTOSIS		84	-0.304093	-1.06787	0.368421	0.527115	0.987	4261	tags=29%, list=23%, signal=37%
KEGG_MELANOGENESIS	KEGG_MELANOGENESIS		100	-0.278981	-1.1861	0.129956	0.528007	0.954	3049	tags=23%, list=17%, signal=27%
KEGG_ENDOCYTOSIS	KEGG_ENDOCYTOSIS		169	-0.309281	-1.17984	0.183369	0.531316	0.958	3725	tags=23%, list=20%, signal=29%
KEGG_NEUROTROPHIN_SIGNALING_PATHWAY	KEGG_NEUROTROPHIN_SIGNALING_PATHWAY		121	-0.314967	-1.19498	0.199063	0.532083	0.951	3655	tags=24%, list=20%, signal=30%
KEGG_GLYCOSAMINOGLYCAN_BIOSYNTHESIS_HEPARAN_SULFATE	KEGG_GLYCOSAMINOGLYCAN_BIOSYNTHESIS_HEPARAN_SULFATE		25	-0.331551	-1.06882	0.336585	0.53228	0.987	3914	tags=32%, list=21%, signal=41%
KEGG_GLYCOSPHINGOLIPID_BIOSYNTHESIS_GANGLIO_SERIES	KEGG_GLYCOSPHINGOLIPID_BIOSYNTHESIS_GANGLIO_SERIES		14	-0.39447	-1.05212	0.386412	0.547772	0.991	1314	tags=21%, list=7%, signal=23%
KEGG_AUTOIMMUNE_THYROID_DISEASE	KEGG_AUTOIMMUNE_THYROID_DISEASE		51	-0.290347	-1.04222	0.360614	0.553769	0.991	1769	tags=14%, list=10%, signal=15%
KEGG_AMYOTROPHIC_LATERAL_SCLEROSIS_ALS	KEGG_AMYOTROPHIC_LATERAL_SCLEROSIS_ALS		51	-0.310956	-1.05313	0.342282	0.553853	0.991	4822	tags=33%, list=26%, signal=45%
KEGG_LEUKOCYTE_TRANSENDOTHELIAL_MIGRATION	KEGG_LEUKOCYTE_TRANSENDOTHELIAL_MIGRATION		109	-0.25579	-1.04343	0.372751	0.558957	0.991	1810	tags=12%, list=10%, signal=13%
KEGG_DRUG_METABOLISM_CYTOCHROME_P450	KEGG_DRUG_METABOLISM_CYTOCHROME_P450		71	-0.28936	-1.01295	0.432271	0.613827	0.994	3851	tags=30%, list=21%, signal=37%
KEGG_GLYCOSAMINOGLYCAN_DEGRADATION	KEGG_GLYCOSAMINOGLYCAN_DEGRADATION		20	-0.358533	-0.99225	0.470874	0.646539	0.994	2126	tags=30%, list=12%, signal=34%
KEGG_ETHER_LIPID_METABOLISM	KEGG_ETHER_LIPID_METABOLISM		30	-0.306462	-0.988112	0.481735	0.64763	0.996	2867	tags=23%, list=16%, signal=28%
KEGG_CALCIUM_SIGNALING_PATHWAY	KEGG_CALCIUM_SIGNALING_PATHWAY		172	-0.2293	-0.995649	0.455852	0.64782	0.994	3814	tags=22%, list=21%, signal=28%
KEGG_ALZHEIMERS_DISEASE	KEGG_ALZHEIMERS_DISEASE		151	-0.264525	-0.974138	0.496	0.665042	0.998	3986	tags=22%, list=22%, signal=28%
KEGG_VALINE_LEUCINE_AND_ISOLEUCINE_BIOSYNTHESIS	KEGG_VALINE_LEUCINE_AND_ISOLEUCINE_BIOSYNTHESIS		11	-0.439435	-0.941292	0.564886	0.669163	1	3430	tags=36%, list=19%, signal=45%
KEGG_METABOLISM_OF_XENOBIOTICS_BY_CYTOCHROME_P450	KEGG_METABOLISM_OF_XENOBIOTICS_BY_CYTOCHROME_P450		68	-0.279573	-0.974771	0.483607	0.672193	0.998	3851	tags=28%, list=21%, signal=35%
KEGG_SMALL_CELL_LUNG_CANCER	KEGG_SMALL_CELL_LUNG_CANCER		83	-0.253959	-0.941656	0.535332	0.676412	1	3144	tags=19%, list=17%, signal=23%
KEGG_STEROID_BIOSYNTHESIS	KEGG_STEROID_BIOSYNTHESIS		16	-0.361594	-0.941909	0.54371	0.683848	1	1121	tags=13%, list=6%, signal=13%
KEGG_SPHINGOLIPID_METABOLISM	KEGG_SPHINGOLIPID_METABOLISM		33	-0.306872	-0.950725	0.550193	0.687141	0.998	3327	tags=27%, list=18%, signal=33%
KEGG_RNA_DEGRADATION	KEGG_RNA_DEGRADATION		54	-0.33542	-0.946676	0.535497	0.688209	0.998	3374	tags=26%, list=19%, signal=32%
KEGG_WNT_SIGNALING_PATHWAY	KEGG_WNT_SIGNALING_PATHWAY		147	-0.22364	-0.930545	0.616667	0.688458	1	2480	tags=16%, list=14%, signal=19%
KEGG_CELL_CYCLE	KEGG_CELL_CYCLE		114	-0.28317	-0.906693	0.604082	0.689399	1	4234	tags=27%, list=23%, signal=35%
KEGG_NON_SMALL_CELL_LUNG_CANCER	KEGG_NON_SMALL_CELL_LUNG_CANCER		52	-0.312101	-0.96035	0.550898	0.689682	0.998	1638	tags=15%, list=9%, signal=17%
KEGG_FC_EPSILON_RI_SIGNALING_PATHWAY	KEGG_FC_EPSILON_RI_SIGNALING_PATHWAY		76	-0.245757	-0.903244	0.678571	0.689937	1	4064	tags=28%, list=22%, signal=35%
KEGG_DILATED_CARDIOMYOPATHY	KEGG_DILATED_CARDIOMYOPATHY		89	-0.226156	-0.926115	0.622378	0.690607	1	3895	tags=27%, list=21%, signal=34%
KEGG_GLYCOSPHINGOLIPID_BIOSYNTHESIS_GLOBO_SERIES	KEGG_GLYCOSPHINGOLIPID_BIOSYNTHESIS_GLOBO_SERIES		13	-0.353396	-0.942225	0.547461	0.69136	1	5461	tags=46%, list=30%, signal=66%
KEGG_PHOSPHATIDYLINOSITOL_SIGNALING_SYSTEM	KEGG_PHOSPHATIDYLINOSITOL_SIGNALING_SYSTEM		69	-0.254255	-0.90907	0.621277	0.691733	1	2017	tags=12%, list=11%, signal=13%
KEGG_PROTEASOME	KEGG_PROTEASOME		42	-0.380049	-0.955408	0.537893	0.692328	0.998	4459	tags=26%, list=24%, signal=35%
KEGG_CELL_ADHESION_MOLECULES_CAMS	KEGG_CELL_ADHESION_MOLECULES_CAMS		129	-0.225128	-0.91159	0.644699	0.692881	1	2430	tags=12%, list=13%, signal=14%
KEGG_GLYCOSPHINGOLIPID_BIOSYNTHESIS_LACTO_AND_NEOLACTO_SERIES	KEGG_GLYCOSPHINGOLIPID_BIOSYNTHESIS_LACTO_AND_NEOLACTO_SERIES		25	-0.30021	-0.917664	0.585586	0.694266	1	4831	tags=40%, list=27%, signal=54%
KEGG_NATURAL_KILLER_CELL_MEDIATED_CYTOTOXICITY	KEGG_NATURAL_KILLER_CELL_MEDIATED_CYTOTOXICITY		134	-0.243175	-0.95123	0.54102	0.694497	0.998	2105	tags=14%, list=12%, signal=16%
KEGG_REGULATION_OF_AUTOPHAGY	KEGG_REGULATION_OF_AUTOPHAGY		34	-0.279575	-0.912543	0.629808	0.698408	1	5016	tags=32%, list=28%, signal=45%
KEGG_OOCYTE_MEIOSIS	KEGG_OOCYTE_MEIOSIS		108	-0.247201	-0.919323	0.623431	0.698458	1	3643	tags=21%, list=20%, signal=26%
KEGG_GALACTOSE_METABOLISM	KEGG_GALACTOSE_METABOLISM		26	-0.305924	-0.891213	0.616858	0.710181	1	1569	tags=12%, list=9%, signal=13%
KEGG_PARKINSONS_DISEASE	KEGG_PARKINSONS_DISEASE		107	-0.2554	-0.886063	0.639775	0.714288	1	4823	tags=24%, list=26%, signal=33%
KEGG_PURINE_METABOLISM	KEGG_PURINE_METABOLISM		153	-0.230723	-0.866765	0.66875	0.726612	1	3550	tags=27%, list=19%, signal=33%
KEGG_VIBRIO_CHOLERAE_INFECTION	KEGG_VIBRIO_CHOLERAE_INFECTION		51	-0.289337	-0.876783	0.65725	0.727427	1	3985	tags=25%, list=22%, signal=33%
KEGG_INOSITOL_PHOSPHATE_METABOLISM	KEGG_INOSITOL_PHOSPHATE_METABOLISM		48	-0.264521	-0.870627	0.691211	0.733402	1	1147	tags=10%, list=6%, signal=11%
KEGG_FATTY_ACID_METABOLISM	KEGG_FATTY_ACID_METABOLISM		37	-0.28586	-0.86677	0.638462	0.733843	1	4735	tags=38%, list=26%, signal=51%
KEGG_GNRH_SIGNALING_PATHWAY	KEGG_GNRH_SIGNALING_PATHWAY		97	-0.220686	-0.85839	0.750588	0.739034	1	3049	tags=19%, list=17%, signal=22%
KEGG_DNA_REPLICATION	KEGG_DNA_REPLICATION		33	-0.324833	-0.853852	0.636364	0.741701	1	3053	tags=27%, list=17%, signal=33%
KEGG_T_CELL_RECEPTOR_SIGNALING_PATHWAY	KEGG_T_CELL_RECEPTOR_SIGNALING_PATHWAY		106	-0.25073	-0.848747	0.688421	0.7449	1	4183	tags=29%, list=23%, signal=38%
KEGG_VASOPRESSIN_REGULATED_WATER_REABSORPTION	KEGG_VASOPRESSIN_REGULATED_WATER_REABSORPTION		41	-0.248074	-0.832874	0.760259	0.764456	1	4253	tags=24%, list=23%, signal=32%
KEGG_GLYCOSAMINOGLYCAN_BIOSYNTHESIS_CHONDROITIN_SULFATE	KEGG_GLYCOSAMINOGLYCAN_BIOSYNTHESIS_CHONDROITIN_SULFATE		18	-0.303555	-0.833282	0.717742	0.770947	1	3368	tags=28%, list=18%, signal=34%
KEGG_STEROID_HORMONE_BIOSYNTHESIS	KEGG_STEROID_HORMONE_BIOSYNTHESIS		53	-0.227273	-0.806248	0.789238	0.80929	1	4725	tags=32%, list=26%, signal=43%
KEGG_PYRIMIDINE_METABOLISM	KEGG_PYRIMIDINE_METABOLISM		94	-0.254408	-0.789353	0.704641	0.826761	1	4041	tags=30%, list=22%, signal=38%
KEGG_SPLICEOSOME	KEGG_SPLICEOSOME		99	-0.289771	-0.790718	0.725664	0.83204	1	2700	tags=19%, list=15%, signal=22%
KEGG_HUNTINGTONS_DISEASE	KEGG_HUNTINGTONS_DISEASE		166	-0.210316	-0.775315	0.855212	0.845408	1	3529	tags=16%, list=19%, signal=20%
KEGG_GLYCOLYSIS_GLUCONEOGENESIS	KEGG_GLYCOLYSIS_GLUCONEOGENESIS		61	-0.212846	-0.755262	0.883303	0.87126	1	1265	tags=8%, list=7%, signal=9%
KEGG_AMINOACYL_TRNA_BIOSYNTHESIS	KEGG_AMINOACYL_TRNA_BIOSYNTHESIS		37	-0.288532	-0.736275	0.771255	0.884251	1	2471	tags=14%, list=14%, signal=16%
KEGG_LYSINE_DEGRADATION	KEGG_LYSINE_DEGRADATION		40	-0.254882	-0.739281	0.789796	0.887915	1	4997	tags=35%, list=27%, signal=48%
KEGG_HISTIDINE_METABOLISM	KEGG_HISTIDINE_METABOLISM		28	-0.22785	-0.718083	0.894967	0.90034	1	4193	tags=25%, list=23%, signal=32%
KEGG_BETA_ALANINE_METABOLISM	KEGG_BETA_ALANINE_METABOLISM		22	-0.248005	-0.690045	0.90297	0.91928	1	4484	tags=32%, list=25%, signal=42%
KEGG_ALANINE_ASPARTATE_AND_GLUTAMATE_METABOLISM	KEGG_ALANINE_ASPARTATE_AND_GLUTAMATE_METABOLISM		31	-0.223412	-0.690202	0.934599	0.927138	1	1744	tags=13%, list=10%, signal=14%
KEGG_N_GLYCAN_BIOSYNTHESIS	KEGG_N_GLYCAN_BIOSYNTHESIS		44	-0.219361	-0.643574	0.918455	0.953343	1	5077	tags=32%, list=28%, signal=44%
KEGG_VALINE_LEUCINE_AND_ISOLEUCINE_DEGRADATION	KEGG_VALINE_LEUCINE_AND_ISOLEUCINE_DEGRADATION		41	-0.220612	-0.603938	0.906977	0.969114	1	3430	tags=24%, list=19%, signal=30%

## Sheet: AF
name	NES	ES	NP	FDR
KEGG_SYSTEMIC_LUPUS_ERYTHEMATOSUS	-2.0938	-0.615324	0	0
KEGG_CHEMOKINE_SIGNALING_PATHWAY	-1.83774	-0.406594	0	0.0211315
KEGG_NOD_LIKE_RECEPTOR_SIGNALING_PATHWAY	-1.80589	-0.611281	0.0023753	0.0226791
KEGG_NOTCH_SIGNALING_PATHWAY	-1.7652	-0.527094	0.00238095	0.0256882
KEGG_RIG_I_LIKE_RECEPTOR_SIGNALING_PATHWAY	-1.78082	-0.550757	0	0.0268035
KEGG_DORSO_VENTRAL_AXIS_FORMATION	-1.74298	-0.595418	0.00915332	0.0274501
KEGG_PRION_DISEASES	-1.84218	-0.60459	0.00225225	0.0305312
KEGG_ADIPOCYTOKINE_SIGNALING_PATHWAY	-1.71851	-0.494206	0.0023753	0.0334465
KEGG_COMPLEMENT_AND_COAGULATION_CASCADES	-1.68533	-0.423452	0.00456621	0.0460891
KEGG_PHENYLALANINE_METABOLISM	-1.64094	-0.642524	0.0114679	0.069171
KEGG_TYPE_II_DIABETES_MELLITUS	-1.61448	-0.455428	0.0164384	0.0779019
KEGG_ACUTE_MYELOID_LEUKEMIA	-1.62311	-0.490105	0.028777	0.0783667
KEGG_GAP_JUNCTION	-1.59733	-0.425377	0.00507614	0.0856366
KEGG_CYTOSOLIC_DNA_SENSING_PATHWAY	-1.55608	-0.487939	0.0164271	0.103328
KEGG_DRUG_METABOLISM_OTHER_ENZYMES	-1.56284	-0.435597	0.00858369	0.103565
KEGG_TOLL_LIKE_RECEPTOR_SIGNALING_PATHWAY	-1.56387	-0.47782	0.0174564	0.109538
KEGG_LEISHMANIA_INFECTION	-1.51803	-0.508872	0.0219178	0.135713
KEGG_LONG_TERM_DEPRESSION	-1.50179	-0.410952	0.0199501	0.148215
KEGG_INTESTINAL_IMMUNE_NETWORK_FOR_IGA_PRODUCTION	-1.47629	-0.42525	0.0387597	0.165072
KEGG_EPITHELIAL_CELL_SIGNALING_IN_HELICOBACTER_PYLORI_INFECTION	-1.47974	-0.447239	0.0289855	0.169459
KEGG_BLADDER_CANCER	-1.44435	-0.44182	0.0338164	0.204523
KEGG_GALACTOSE_METABOLISM	-1.3846	-0.44551	0.0772627	0.244513
KEGG_ANTIGEN_PROCESSING_AND_PRESENTATION	-1.3981	-0.395464	0.0702128	0.24895
KEGG_LYSOSOME	-1.39276	-0.388883	0.0842333	0.249646
KEGG_ERBB_SIGNALING_PATHWAY	-1.38678	-0.378373	0.0399113	0.249824
KEGG_OTHER_GLYCAN_DEGRADATION	-1.40311	-0.605142	0.0907298	0.251478
KEGG_GLYCEROLIPID_METABOLISM	-1.40847	-0.393083	0.0559441	0.253076
KEGG_CALCIUM_SIGNALING_PATHWAY	-1.37109	-0.293165	0.0217865	0.258574
KEGG_THYROID_CANCER	-1.35532	-0.444458	0.0841889	0.280683
KEGG_TYROSINE_METABOLISM	-1.34221	-0.40151	0.0658228	0.297597
KEGG_PENTOSE_AND_GLUCURONATE_INTERCONVERSIONS	-1.33671	-0.43908	0.0927022	0.299052
KEGG_BASAL_TRANSCRIPTION_FACTORS	-1.32603	-0.420581	0.153846	0.301424
KEGG_GLYCOSPHINGOLIPID_BIOSYNTHESIS_LACTO_AND_NEOLACTO_SERIES	-1.32739	-0.415889	0.12156	0.30859
KEGG_FC_GAMMA_R_MEDIATED_PHAGOCYTOSIS	-1.31506	-0.360993	0.0987013	0.313109
KEGG_OXIDATIVE_PHOSPHORYLATION	-1.30608	-0.359615	0.126984	0.32048
KEGG_GLIOMA	-1.28779	-0.423196	0.1325	0.332052
KEGG_REGULATION_OF_ACTIN_CYTOSKELETON	-1.28176	-0.287732	0.0601093	0.335383
KEGG_INSULIN_SIGNALING_PATHWAY	-1.29422	-0.345113	0.0955556	0.336103
KEGG_ALANINE_ASPARTATE_AND_GLUTAMATE_METABOLISM	-1.28997	-0.424983	0.0929648	0.336525
KEGG_CHRONIC_MYELOID_LEUKEMIA	-1.26247	-0.399212	0.16	0.339786
KEGG_LEUKOCYTE_TRANSENDOTHELIAL_MIGRATION	-1.27476	-0.304018	0.0976253	0.340444
KEGG_CYTOKINE_CYTOKINE_RECEPTOR_INTERACTION	-1.26557	-0.254155	0.0501475	0.341703
KEGG_PEROXISOME	-1.25031	-0.378551	0.180412	0.347011
KEGG_RENAL_CELL_CARCINOMA	-1.26626	-0.392885	0.154023	0.348296
KEGG_PATHWAYS_IN_CANCER	-1.23984	-0.271529	0.0761905	0.350656
KEGG_ENDOCYTOSIS	-1.25148	-0.307031	0.10984	0.352904
KEGG_VASCULAR_SMOOTH_MUSCLE_CONTRACTION	-1.23453	-0.307951	0.0987013	0.354484
KEGG_B_CELL_RECEPTOR_SIGNALING_PATHWAY	-1.24141	-0.424862	0.212617	0.355555
KEGG_VIBRIO_CHOLERAE_INFECTION	-1.22659	-0.37342	0.195228	0.361916
KEGG_GLYCOSPHINGOLIPID_BIOSYNTHESIS_GLOBO_SERIES	-1.21499	-0.455995	0.233471	0.377063
KEGG_NEUROTROPHIN_SIGNALING_PATHWAY	-1.19737	-0.320963	0.175573	0.405523
KEGG_GLYCOSAMINOGLYCAN_BIOSYNTHESIS_HEPARAN_SULFATE	-1.18684	-0.349894	0.20979	0.419088
KEGG_GLYCINE_SERINE_AND_THREONINE_METABOLISM	1.59522	0.569763	0.0113086	0.427388
KEGG_PANCREATIC_CANCER	-1.17648	-0.380442	0.216738	0.433627
KEGG_MELANOMA	-1.17072	-0.308744	0.17552	0.43838
KEGG_ALLOGRAFT_REJECTION	-1.15707	-0.417218	0.26178	0.443633
KEGG_ASCORBATE_AND_ALDARATE_METABOLISM	-1.15227	-0.429407	0.265504	0.447545
KEGG_PRIMARY_IMMUNODEFICIENCY	-1.14877	-0.370077	0.286036	0.449208
KEGG_PATHOGENIC_ESCHERICHIA_COLI_INFECTION	-1.15747	-0.337343	0.213399	0.45073
KEGG_FATTY_ACID_METABOLISM	-1.1608	-0.378759	0.255965	0.451418
KEGG_PROGESTERONE_MEDIATED_OOCYTE_MATURATION	-1.13463	-0.297756	0.247664	0.46241
KEGG_PROSTATE_CANCER	-1.13647	-0.31058	0.230942	0.46598
KEGG_ONE_CARBON_POOL_BY_FOLATE	-1.12234	-0.404858	0.348993	0.474
KEGG_JAK_STAT_SIGNALING_PATHWAY	-1.11767	-0.254048	0.230548	0.475907
KEGG_GNRH_SIGNALING_PATHWAY	-1.11278	-0.302997	0.228883	0.478898
KEGG_AMYOTROPHIC_LATERAL_SCLEROSIS_ALS	-1.12301	-0.333111	0.280193	0.480325
KEGG_MELANOGENESIS	-1.09501	-0.266782	0.240695	0.510973
KEGG_ALZHEIMERS_DISEASE	-1.07372	-0.281547	0.368644	0.530481
KEGG_GLYCOSAMINOGLYCAN_DEGRADATION	-1.07989	-0.343814	0.351724	0.531514
KEGG_VEGF_SIGNALING_PATHWAY	-1.08255	-0.330573	0.315436	0.532208
KEGG_GLYCEROPHOSPHOLIPID_METABOLISM	-1.06575	-0.266722	0.342048	0.534045
KEGG_BASAL_CELL_CARCINOMA	-1.0754	-0.282726	0.325221	0.534303
KEGG_ETHER_LIPID_METABOLISM	-1.06847	-0.339732	0.374101	0.534878
KEGG_SPHINGOLIPID_METABOLISM	-1.04937	-0.307077	0.388655	0.558598
KEGG_NATURAL_KILLER_CELL_MEDIATED_CYTOTOXICITY	-1.04944	-0.274646	0.34965	0.566108
KEGG_MAPK_SIGNALING_PATHWAY	-1.0316	-0.222634	0.361858	0.572156
KEGG_FC_EPSILON_RI_SIGNALING_PATHWAY	-1.03239	-0.301855	0.37464	0.577753
KEGG_APOPTOSIS	-1.03544	-0.311563	0.418317	0.578052
KEGG_GLYCOLYSIS_GLUCONEOGENESIS	-1.03782	-0.306543	0.381339	0.579585
KEGG_NON_SMALL_CELL_LUNG_CANCER	-1.02451	-0.34403	0.421801	0.580294
KEGG_ADHERENS_JUNCTION	-1.01506	-0.275014	0.433566	0.587471
KEGG_ABC_TRANSPORTERS	-1.00478	-0.234262	0.436451	0.591291
KEGG_PORPHYRIN_AND_CHLOROPHYLL_METABOLISM	-1.00682	-0.287777	0.438298	0.593314
KEGG_RETINOL_METABOLISM	-1.01517	-0.267495	0.427948	0.59472
KEGG_AUTOIMMUNE_THYROID_DISEASE	-1.00862	-0.301326	0.442543	0.595295
KEGG_ENDOMETRIAL_CANCER	-0.996652	-0.336845	0.451754	0.597335
KEGG_FOCAL_ADHESION	-0.999436	-0.234805	0.431122	0.597593
KEGG_RNA_DEGRADATION	-0.984066	-0.342596	0.51357	0.606709
KEGG_ALPHA_LINOLENIC_ACID_METABOLISM	-0.973366	-0.356093	0.489496	0.61101
KEGG_PROTEASOME	-0.985032	-0.374217	0.499079	0.611053
KEGG_T_CELL_RECEPTOR_SIGNALING_PATHWAY	-0.975174	-0.295749	0.507901	0.613501
KEGG_HEDGEHOG_SIGNALING_PATHWAY	-0.986238	-0.24175	0.475054	0.614976
KEGG_SMALL_CELL_LUNG_CANCER	-0.975937	-0.253671	0.485222	0.618205
KEGG_REGULATION_OF_AUTOPHAGY	-0.957423	-0.310255	0.5	0.64278
KEGG_DRUG_METABOLISM_CYTOCHROME_P450	-0.944715	-0.265469	0.533613	0.659184
KEGG_GLYCOSPHINGOLIPID_BIOSYNTHESIS_GANGLIO_SERIES	-0.947667	-0.365494	0.514806	0.659548
KEGG_OOCYTE_MEIOSIS	-0.933557	-0.244384	0.556769	0.671838
KEGG_AMINO_SUGAR_AND_NUCLEOTIDE_SUGAR_METABOLISM	-0.935666	-0.287398	0.534091	0.673789
KEGG_ASTHMA	-0.926859	-0.303148	0.542328	0.681496
KEGG_HOMOLOGOUS_RECOMBINATION	-0.917564	-0.303478	0.560494	0.694786
KEGG_LYSINE_DEGRADATION	-0.903966	-0.279876	0.573363	0.713552
KEGG_PHOSPHATIDYLINOSITOL_SIGNALING_SYSTEM	-0.906773	-0.249381	0.579909	0.713563
KEGG_PARKINSONS_DISEASE	-0.899363	-0.241351	0.605882	0.718513
KEGG_GRAFT_VERSUS_HOST_DISEASE	-0.892509	-0.300958	0.621359	0.727722
KEGG_CELL_ADHESION_MOLECULES_CAMS	-0.888102	-0.202742	0.689295	0.731232
KEGG_GLYCOSAMINOGLYCAN_BIOSYNTHESIS_CHONDROITIN_SULFATE	-0.884719	-0.303176	0.616016	0.731839
KEGG_DILATED_CARDIOMYOPATHY	-0.864711	-0.194352	0.779904	0.765
KEGG_WNT_SIGNALING_PATHWAY	-0.864719	-0.205742	0.757647	0.772217
KEGG_METABOLISM_OF_XENOBIOTICS_BY_CYTOCHROME_P450	-0.85497	-0.236868	0.713043	0.779173
KEGG_CYSTEINE_AND_METHIONINE_METABOLISM	-0.84228	-0.259903	0.691781	0.80011
KEGG_MTOR_SIGNALING_PATHWAY	-0.831263	-0.244875	0.766739	0.818054
KEGG_HUNTINGTONS_DISEASE	-0.822887	-0.197218	0.798371	0.829894
KEGG_SPLICEOSOME	-0.802465	-0.293438	0.718464	0.864512
KEGG_VASOPRESSIN_REGULATED_WATER_REABSORPTION	-0.785135	-0.223542	0.883721	0.892234
KEGG_DNA_REPLICATION	-0.776013	-0.287885	0.683742	0.900697
KEGG_NEUROACTIVE_LIGAND_RECEPTOR_INTERACTION	-0.762383	-0.158366	0.967033	0.916862
KEGG_CITRATE_CYCLE_TCA_CYCLE	-0.749442	-0.267777	0.829832	0.930935
KEGG_O_GLYCAN_BIOSYNTHESIS	-0.718893	-0.211892	0.889401	0.933969
KEGG_BASE_EXCISION_REPAIR	-0.741308	-0.241315	0.791667	0.935616
KEGG_PYRIMIDINE_METABOLISM	-0.734299	-0.222318	0.785106	0.93743
KEGG_VALINE_LEUCINE_AND_ISOLEUCINE_DEGRADATION	-0.720392	-0.260473	0.772152	0.93987
KEGG_STEROID_HORMONE_BIOSYNTHESIS	-0.705898	-0.194421	0.927473	0.942459
KEGG_PPAR_SIGNALING_PATHWAY	-0.722651	-0.192552	0.919708	0.945143
KEGG_PROTEIN_EXPORT	-0.689849	-0.29127	0.818737	0.95259
KEGG_N_GLYCAN_BIOSYNTHESIS	-0.670126	-0.206408	0.918103	0.963774
KEGG_CELL_CYCLE	-0.623761	-0.175486	0.946548	0.97385
KEGG_MATURITY_ONSET_DIABETES_OF_THE_YOUNG	-0.633066	-0.185208	0.941176	0.975666
KEGG_SNARE_INTERACTIONS_IN_VESICULAR_TRANSPORT	-0.643407	-0.205503	0.920716	0.97685
KEGG_LONG_TERM_POTENTIATION	0.763831	0.232388	0.882943	0.979433
KEGG_BETA_ALANINE_METABOLISM	0.544113	0.223139	0.979203	0.985403
KEGG_TRYPTOPHAN_METABOLISM	0.796615	0.252261	0.782524	0.985674
KEGG_P53_SIGNALING_PATHWAY	0.816778	0.242683	0.760399	0.98985
KEGG_RNA_POLYMERASE	-0.556971	-0.209445	0.943548	0.993397
KEGG_AMINOACYL_TRNA_BIOSYNTHESIS	-0.473572	-0.191573	0.971774	0.997656
KEGG_MISMATCH_REPAIR	0.659612	0.25419	0.866788	0.999216
KEGG_PANTOTHENATE_AND_COA_BIOSYNTHESIS	0.765476	0.3074	0.786687	0.999409
KEGG_TERPENOID_BACKBONE_BIOSYNTHESIS	0.554295	0.234858	0.96173	1.00151
KEGG_VIRAL_MYOCARDITIS	0.776216	0.219653	0.876289	1.00239
KEGG_TIGHT_JUNCTION	0.822158	0.2143	0.797078	1.00318
KEGG_TYPE_I_DIABETES_MELLITUS	0.797017	0.260166	0.837754	1.01014
KEGG_RIBOFLAVIN_METABOLISM	0.839605	0.305879	0.702091	1.01448
KEGG_FRUCTOSE_AND_MANNOSE_METABOLISM	0.828591	0.257173	0.720887	1.01505
KEGG_INOSITOL_PHOSPHATE_METABOLISM	0.566829	0.179148	0.986928	1.01689
KEGG_GLYCOSYLPHOSPHATIDYLINOSITOL_GPI_ANCHOR_BIOSYNTHESIS	0.661565	0.243949	0.850553	1.01829
KEGG_NUCLEOTIDE_EXCISION_REPAIR	0.594877	0.218157	0.911661	1.025
KEGG_UBIQUITIN_MEDIATED_PROTEOLYSIS	0.664643	0.189891	0.936097	1.03658
KEGG_HYPERTROPHIC_CARDIOMYOPATHY_HCM	0.84228	0.198888	0.809783	1.03706
KEGG_GLYCOSAMINOGLYCAN_BIOSYNTHESIS_KERATAN_SULFATE	0.713874	0.286799	0.85173	1.04159
KEGG_HISTIDINE_METABOLISM	0.6973	0.237011	0.91358	1.04191
KEGG_BIOSYNTHESIS_OF_UNSATURATED_FATTY_ACIDS	0.84736	0.28772	0.709854	1.05471
KEGG_PROPANOATE_METABOLISM	0.665513	0.293373	0.864528	1.05828
KEGG_GLUTATHIONE_METABOLISM	0.86076	0.249666	0.690608	1.08393
KEGG_STEROID_BIOSYNTHESIS	0.848498	0.299714	0.651489	1.08435
KEGG_ECM_RECEPTOR_INTERACTION	0.870088	0.209736	0.727273	1.09194
KEGG_AXON_GUIDANCE	0.880593	0.19616	0.727869	1.09683
KEGG_TASTE_TRANSDUCTION	0.904806	0.245861	0.644037	1.09791
KEGG_PRIMARY_BILE_ACID_BIOSYNTHESIS	0.887473	0.358243	0.619048	1.11382
KEGG_PURINE_METABOLISM	0.905827	0.226709	0.621072	1.13693
KEGG_SELENOAMINO_ACID_METABOLISM	0.908401	0.35234	0.57963	1.17247
KEGG_TGF_BETA_SIGNALING_PATHWAY	0.910724	0.230936	0.638158	1.21224
KEGG_RIBOSOME	1.15874	0.448158	0.325823	1.23245
KEGG_OLFACTORY_TRANSDUCTION	0.912022	0.233478	0.625743	1.26031
KEGG_LINOLEIC_ACID_METABOLISM	1.08509	0.342815	0.325349	1.28724
KEGG_ARGININE_AND_PROLINE_METABOLISM	0.915952	0.292829	0.594077	1.30149
KEGG_NITROGEN_METABOLISM	1.05858	0.335577	0.365625	1.32373
KEGG_NICOTINATE_AND_NICOTINAMIDE_METABOLISM	0.985902	0.32675	0.490385	1.32991
KEGG_ARACHIDONIC_ACID_METABOLISM	1.00244	0.290578	0.443918	1.33219
KEGG_STARCH_AND_SUCROSE_METABOLISM	1.09621	0.318463	0.323136	1.34019
KEGG_GLYOXYLATE_AND_DICARBOXYLATE_METABOLISM	0.935445	0.384118	0.567708	1.34141
KEGG_ARRHYTHMOGENIC_RIGHT_VENTRICULAR_CARDIOMYOPATHY_ARVC	0.964828	0.227759	0.539162	1.35032
KEGG_CARDIAC_MUSCLE_CONTRACTION	0.918176	0.22565	0.64193	1.3522
KEGG_SULFUR_METABOLISM	0.948186	0.333776	0.544674	1.35345
KEGG_BUTANOATE_METABOLISM	1.16028	0.454524	0.27598	1.37635
KEGG_NON_HOMOLOGOUS_END_JOINING	1.003	0.379178	0.458259	1.41824
KEGG_CIRCADIAN_RHYTHM_MAMMAL	1.10115	0.419496	0.346499	1.44271
KEGG_COLORECTAL_CANCER	1.00655	0.334466	0.469352	1.49961
KEGG_HEMATOPOIETIC_CELL_LINEAGE	1.37732	0.365434	0.0656371	1.5288
KEGG_PYRUVATE_METABOLISM	1.16462	0.41264	0.251366	1.54121
KEGG_RENIN_ANGIOTENSIN_SYSTEM	1.1789	0.379181	0.226619	1.67902
KEGG_ALDOSTERONE_REGULATED_SODIUM_REABSORPTION	1.18818	0.376338	0.225865	1.92627
KEGG_PROXIMAL_TUBULE_BICARBONATE_RECLAMATION	1.25167	0.416314	0.161172	2.26819
KEGG_PENTOSE_PHOSPHATE_PATHWAY	1.19881	0.450188	0.244576	2.27527

## Sheet: Input List
Gene name	Ensembl ID
LAP3	ENSG00000002549
CD38	ENSG00000004468
LAMP2	ENSG00000005893
CCL3	ENSG00000006075
ETV7	ENSG00000010030
STAB1	ENSG00000010327
ZNF200	ENSG00000010539
PLAUR	ENSG00000011422
SAMD4A	ENSG00000020577
NR1H3	ENSG00000025434
TYMP	ENSG00000025708
GRN	ENSG00000030582
STAP1	ENSG00000035720
PI4K2B	ENSG00000038210
MSR1	ENSG00000038945
RAD51	ENSG00000051180
FOXC1	ENSG00000054598
EIF2AK2	ENSG00000055332
PARP12	ENSG00000059378
FAR2	ENSG00000064763
SBNO2	ENSG00000064932
MYLK	ENSG00000065534
MTHFD2	ENSG00000065911
SPI1	ENSG00000066336
SP100	ENSG00000067066
KLF6	ENSG00000067082
STOML1	ENSG00000067221
IFI35	ENSG00000068079
ZFYVE26	ENSG00000072121
FCGR2B	ENSG00000072694
DHRS9	ENSG00000073737
MGLL	ENSG00000074416
RBMS2	ENSG00000076067
LAMP3	ENSG00000078081
FAP	ENSG00000078098
SP140	ENSG00000079263
CEACAM1	ENSG00000079385
NDC80	ENSG00000080986
FYB	ENSG00000082074
EPB41L3	ENSG00000082397
DOPEY1	ENSG00000083097
MYST3	ENSG00000083168
WDFY1	ENSG00000085449
PILRA	ENSG00000085514
CHMP5	ENSG00000086065
TRIP6	ENSG00000087077
SIGLEC1	ENSG00000088827
OAS1	ENSG00000089127
LAG3	ENSG00000089692
RGS1	ENSG00000090104
ICAM1	ENSG00000090339
APOH	ENSG00000091583
TGM1	ENSG00000092295
CDC45L	ENSG00000093009
TBC1D2	ENSG00000095383
BAMBI	ENSG00000095739
JAK2	ENSG00000096968
SH3GLB1	ENSG00000097033
GADD45B	ENSG00000099860
OSM	ENSG00000099985
C22orf28	ENSG00000100220
GTPBP1	ENSG00000100226
HMOX1	ENSG00000100292
APOBEC3H	ENSG00000100298
PPPDE2	ENSG00000100418
F9	ENSG00000101981
ABCD1	ENSG00000101986
TNFSF13B	ENSG00000102524
TSC22D1	ENSG00000102804
PLA2G15	ENSG00000103066
UBFD1	ENSG00000103353
EHD4	ENSG00000103966
OIP5	ENSG00000104147
STK3	ENSG00000104375
IL4I1	ENSG00000104951
LILRB1	ENSG00000104972
TNNT1	ENSG00000105048
PLD3	ENSG00000105223
NAPA	ENSG00000105402
PLA2G4C	ENSG00000105499
SIGLEC5	ENSG00000105501
ZC3HAV1	ENSG00000105939
HSPB1	ENSG00000106211
BLVRA	ENSG00000106605
TRIM14	ENSG00000106785
DDX58	ENSG00000107201
PTGDS	ENSG00000107317
PKD2L1	ENSG00000107593
CDH23	ENSG00000107736
ACTA2	ENSG00000107796
CPEB3	ENSG00000107864
2012-09-04	ENSG00000108387
LGALS3BP	ENSG00000108679
CCL2	ENSG00000108691
CCL8	ENSG00000108700
ABI3	ENSG00000108798
ALOX12	ENSG00000108839
MDK	ENSG00000110492
LIN7A	ENSG00000111052
SLC6A12	ENSG00000111181
TRPV4	ENSG00000111199
LTBR	ENSG00000111321
OAS3	ENSG00000111331
OAS2	ENSG00000111335
HINT3	ENSG00000111911
NCOA7	ENSG00000111912
SLC26A8	ENSG00000112053
PHACTR1	ENSG00000112137
TRIM38	ENSG00000112343
PHACTR2	ENSG00000112419
QKI	ENSG00000112531
FAM46A	ENSG00000112773
HBEGF	ENSG00000113070
LMNB1	ENSG00000113368
LNPEP	ENSG00000113441
PDGFRB	ENSG00000113721
GNB4	ENSG00000114450
GORASP1	ENSG00000114745
TP53I3	ENSG00000115129
OTOF	ENSG00000115155
GPD2	ENSG00000115159
CENPA	ENSG00000115163
IFIH1	ENSG00000115267
EPAS1	ENSG00000116016
RNF19B	ENSG00000116514
FBXO6	ENSG00000116663
MIIP	ENSG00000116691
SIPA1L2	ENSG00000116991
ZNF684	ENSG00000117010
GBP3	ENSG00000117226
GBP1	ENSG00000117228
PCTK3	ENSG00000117266
GALE	ENSG00000117308
BLZF1	ENSG00000117475
CTSD	ENSG00000117984
DENND1A	ENSG00000119522
FLVCR2	ENSG00000119686
HSPC159	ENSG00000119862
ELOVL3	ENSG00000119915
IFIT3	ENSG00000119917
IFIT2	ENSG00000119922
CD274	ENSG00000120217
CXorf21	ENSG00000120280
MASTL	ENSG00000120539
MND1	ENSG00000121211
TRIM34;TRIM6;TRIM6-TRIM34	ENSG00000121236
TNFSF10	ENSG00000121858
C1orf103	ENSG00000121931
NT5C3	ENSG00000122643
EGR2	ENSG00000122877
ACOT9	ENSG00000123130
TNFAIP6	ENSG00000123610
ZNFX1	ENSG00000124201
ZBP1	ENSG00000124256
NAGK	ENSG00000124357
HIST1H2BJ	ENSG00000124635
CDKN1A	ENSG00000124762
MT1G	ENSG00000125144
MT2A	ENSG00000125148
FAM70A	ENSG00000125355
IL1B	ENSG00000125538
RBCK1	ENSG00000125826
FFAR2	ENSG00000126262
RRAS	ENSG00000126458
IFI6	ENSG00000126709
PNKD	ENSG00000127838
APOBEC3A	ENSG00000128383
APOBEC3G;APOBEC3F	ENSG00000128394
SIGLEC9	ENSG00000129450
RNASE1	ENSG00000129538
CDKN1C	ENSG00000129757
STARD8	ENSG00000130052
SAT1	ENSG00000130066
PVRL2	ENSG00000130202
BST2	ENSG00000130303
SCO2	ENSG00000130489
PRIC285	ENSG00000130589
IDO1	ENSG00000131203
GCH1	ENSG00000131979
TRIM21	ENSG00000132109
TRIM5	ENSG00000132256
TRIM22	ENSG00000132274
XAF1	ENSG00000132530
RIN2	ENSG00000132669
CCNA1	ENSG00000133101
EPSTI1	ENSG00000133106
HRASLS2	ENSG00000133328
RSAD2	ENSG00000134321
CMPK2	ENSG00000134326
IL15RA	ENSG00000134470
EMP1	ENSG00000134531
ACP2	ENSG00000134575
PIWIL4	ENSG00000134627
CYP2J2	ENSG00000134716
TIMM10	ENSG00000134809
TCN1	ENSG00000134827
CTSL1	ENSG00000135047
OASL	ENSG00000135114
TRAFD1	ENSG00000135148
AKIRIN2	ENSG00000135334
LMO2	ENSG00000135363
PRRG4	ENSG00000135378
TNS3	ENSG00000136205
IGF2BP3	ENSG00000136231
RTP4	ENSG00000136514
TOR1B	ENSG00000136816
TLR4	ENSG00000136869
ENPP2	ENSG00000136960
TLR2	ENSG00000137462
DDX60	ENSG00000137628
FXYD6	ENSG00000137726
CASP1	ENSG00000137752
CASP5	ENSG00000137757
SQRDL	ENSG00000137767
NDUFAF1	ENSG00000137806
CASC5	ENSG00000137812
IFI44L	ENSG00000137959
IFI44	ENSG00000137965
PNPT1	ENSG00000138035
MYOF	ENSG00000138119
DUSP5	ENSG00000138166
HECW2	ENSG00000138411
PARP9	ENSG00000138496
HERC6	ENSG00000138642
HERC5	ENSG00000138646
SCARB2	ENSG00000138760
PRICKLE1	ENSG00000139174
SDSL	ENSG00000139410
GPR84	ENSG00000139572
RAB20	ENSG00000139832
WARS	ENSG00000140105
BCL2A1	ENSG00000140379
PML	ENSG00000140464
SLC16A3	ENSG00000141526
PMAIP1	ENSG00000141682
IGFBP4	ENSG00000141753
IFITM3	ENSG00000142089
SLC47A1	ENSG00000142494
KIAA0319L	ENSG00000142687
RGL1	ENSG00000143344
TUFT1	ENSG00000143367
SLC27A3	ENSG00000143554
PSEN2	ENSG00000143801
GALM	ENSG00000143891
MEIS1	ENSG00000143995
CSRNP1	ENSG00000144655
PLAC8	ENSG00000145287
TIFA	ENSG00000145365
MYO10	ENSG00000145555
LHFPL2	ENSG00000145685
FGD2	ENSG00000146192
DYNLT1	ENSG00000146425
TMEM140	ENSG00000146859
NXF3	ENSG00000147206
TERF1	ENSG00000147601
STOM	ENSG00000148175
NACC2	ENSG00000148411
TCF7L2	ENSG00000148737
ITPRIP	ENSG00000148841
ADM	ENSG00000148926
ESAM	ENSG00000149564
CLEC1A	ENSG00000150048
LATS2	ENSG00000150457
KCTD14	ENSG00000151364
PTPRO	ENSG00000151490
RABGAP1L	ENSG00000152061
SPC25	ENSG00000152253
CLEC4F	ENSG00000152672
RASGRP3	ENSG00000152689
ANKRD22	ENSG00000152766
IFIT5	ENSG00000152778
DAB2	ENSG00000153071
BCL2L11	ENSG00000153094
CAST	ENSG00000153113
MERTK	ENSG00000153208
LRRC50	ENSG00000154099
GBP5	ENSG00000154451
EPHB1	ENSG00000154928
MARCKS	ENSG00000155130
USP25	ENSG00000155313
MOV10	ENSG00000155363
UBE2L6	ENSG00000156587
MX1	ENSG00000157601
SLC38A10	ENSG00000157637
C9orf91	ENSG00000157693
FMNL2	ENSG00000157827
HPD	ENSG00000158104
HIST1H2BD	ENSG00000158373
NCF1	ENSG00000158517
SLAMF8	ENSG00000158714
FCER1G	ENSG00000158869
MPZ	ENSG00000158887
CBR1	ENSG00000159228
ABCG1	ENSG00000160179
LY6E	ENSG00000160932
FDXR	ENSG00000161513
SIGLEC11	ENSG00000161640
JOSD2	ENSG00000161677
C17orf87	ENSG00000161929
C16orf59	ENSG00000162062
ZG16B	ENSG00000162078
NEXN	ENSG00000162614
GBP4	ENSG00000162654
ATF3	ENSG00000162772
ARHGAP25	ENSG00000163219
IFI16	ENSG00000163565
AIM2	ENSG00000163568
PPM1K	ENSG00000163644
HESX1	ENSG00000163666
KIF15	ENSG00000163808
CCR1	ENSG00000163823
DTX3L	ENSG00000163840
IL15	ENSG00000164136
ELOVL7	ENSG00000164181
C6orf150	ENSG00000164430
SYTL3	ENSG00000164674
BRI3	ENSG00000164713
DEFB1	ENSG00000164825
ABCA1	ENSG00000165029
NFIL3	ENSG00000165030
AOF1	ENSG00000165097
KIAA1958	ENSG00000165185
C10orf10	ENSG00000165507
CLEC1B	ENSG00000165682
C12orf59	ENSG00000165685
IFI27	ENSG00000165949
ARL5B	ENSG00000165997
C11orf75	ENSG00000166002
MCM7	ENSG00000166508
CLEC4D	ENSG00000166527
C15orf48	ENSG00000166920
GNGT2	ENSG00000167083
AXL	ENSG00000167601
CD300C	ENSG00000167850
CD300A	ENSG00000167851
SLC3A2	ENSG00000168003
TTC21A	ENSG00000168026
BATF2	ENSG00000168062
ACOX2	ENSG00000168306
VAMP5	ENSG00000168899
LGALS9	ENSG00000168961
MFSD7	ENSG00000169026
ATF5	ENSG00000169136
RAB24	ENSG00000169228
CXCL10	ENSG00000169245
CXCL11	ENSG00000169248
RNASE2	ENSG00000169385
METTL7B	ENSG00000170439
CD14	ENSG00000170458
STAT2	ENSG00000170581
CEL	ENSG00000170835
LILRA3	ENSG00000170866
OSCAR	ENSG00000170909
CEACAM3	ENSG00000170956
ESCO2	ENSG00000171320
P2RY6	ENSG00000171631
TMEM51	ENSG00000171729
C3AR1	ENSG00000171860
FRMD3	ENSG00000172159
ISG20	ENSG00000172183
GTPBP2	ENSG00000172432
SMPDL3A	ENSG00000172594
HSPA6	ENSG00000173110
ABLIM3	ENSG00000173210
GNG5	ENSG00000174021
SELP	ENSG00000174175
CMKLR1	ENSG00000174600
RIN1	ENSG00000174791
DDIT3	ENSG00000175197
UBQLNL	ENSG00000175518
DRAP1	ENSG00000175550
C18orf56	ENSG00000176912
SAMD9L	ENSG00000177409
ATOX1	ENSG00000177556
GBA	ENSG00000177628
ZNF366	ENSG00000178175
ERN1	ENSG00000178607
C1orf173	ENSG00000178965
APOBEC3B;APOBEC3C;APOBEC3D	ENSG00000179750
GPBAR1	ENSG00000179921
FZD2	ENSG00000180340
HIST1H2AC	ENSG00000180573
PCGF5	ENSG00000180628
RNF135	ENSG00000181481
EXT1	ENSG00000182197
ANXA2	ENSG00000182718
NIACR1	ENSG00000182782
C19orf59	ENSG00000183019
GAS6	ENSG00000183087
GBP6	ENSG00000183347
MX2	ENSG00000183486
ZNF438	ENSG00000183621
PSG9	ENSG00000183668
C9orf66	ENSG00000183784
ADAP2	ENSG00000184060
HIST2H2AC	ENSG00000184260
HIST2H2AB	ENSG00000184270
HIST2H2BE	ENSG00000184678
IDBG-22787	ENSG00000184730
SOCS1	ENSG00000185338
MUC1	ENSG00000185499
IRF7	ENSG00000185507
ANKFY1	ENSG00000185722
IFIT1	ENSG00000185745
TRIM69	ENSG00000185880
IFITM1	ENSG00000185885
PRG2	ENSG00000186652
ZNF397	ENSG00000186812
LILRA5	ENSG00000187116
ISG15	ENSG00000187608
HIST1H1C	ENSG00000187837
TREML4	ENSG00000188056
RUFY4	ENSG00000188282
HES4	ENSG00000188290
PLSCR1	ENSG00000188313
FAM26F	ENSG00000188820
TDRD7	ENSG00000196116
SPATS2L	ENSG00000196141
NTNG2	ENSG00000196358
TLR7	ENSG00000196664
HSH2D	ENSG00000196684
GM2A	ENSG00000196743
FAM125B	ENSG00000196814
CASP4	ENSG00000196954
SERTAD1	ENSG00000197019
SRC	ENSG00000197122
SERPINA1	ENSG00000197249
IL27	ENSG00000197272
HIST1H2BH	ENSG00000197459
UGT2B17	ENSG00000197888
HIST1H2BK	ENSG00000197903
CLEC4C	ENSG00000198178
MT1F	ENSG00000198417
DLL1	ENSG00000198719
GRIN3A	ENSG00000198785
SUCNR1	ENSG00000198829
CES1	ENSG00000198848
TBKBP1	ENSG00000198933
MAFB	ENSG00000204103
CARD16	ENSG00000204397
PRR13	ENSG00000205352
MT1A	ENSG00000205362
SAMD9	ENSG00000205413
CLEC6A	ENSG00000205846
TMEM110	ENSG00000213533
IFI30	ENSG00000216490
PSG3	ENSG00000221826
APOL6	ENSG00000221963
APOC2	ENSG00000234906
NA	ENSG00000241839
NA	ENSG00000244617
NA	ENSG00000246705
NA	ENSG00000253958
NA	ENSG00000254470
NA	ENSG00000254521
NA	ENSG00000255221
NA	ENSG00000255398

## Sheet: Input List (Entrez)
Entrez IDs	Gene Name
19	ABCA1
53	ACP2
59	ACTA2
133	ADM
215	ABCD1
239	ALOX12
302	ANXA2
344	APOC2
350	APOH
467	ATF3
475	ATOX1
558	AXL
597	BCL2A1
629	CFB
634	CEACAM1
634	CEACAM1
644	BLVRA
684	BST2
710	SERPING1
712	C1QA
713	C1QB
714	C1QC
717	C2
719	C3AR1
727	C5
773	CACNA1A
831	CAST
834	CASP1
837	CASP4
838	CASP5
873	CBR1
929	CD14
950	SCARB2
952	CD38
1026	CDKN1A
1028	CDKN1C
1056	CEL
1058	CENPA
1066	CES1
1084	CEACAM3
1230	CCR1
1240	CMKLR1
1316	KLF6
1509	CTSD
1514	CTSL1
1573	CYP2J2
1601	DAB2
1649	DDIT3
1672	DEFB1
1839	HBEGF
1847	DUSP5
1890	ECGF1
1959	EGR2
2012	EMP1
2034	EPAS1
2040	STOM
2047	EPHB1
2081	ERN1
2131	EXT1
2158	F9
2191	FAP
2207	FCER1G
2213	FCGR2B
2232	FDXR
2296	FOXC1
2533	FYB
2535	FZD2
2537	IFI6
2582	GALE
2621	GAS6
2629	GBA
2633	GBP1
2635	GBP3
2643	GCH1
2643	GCH1
2760	GM2A
2787	GNG5
2793	GNGT2
2820	GPD2
2867	FFAR2
2896	GRN
2896	GRN
3006	HIST1H1C
3012	HIST1H2AE
3017	HIST1H2BD
3017	HIST1H2BD
3162	HMOX1
3242	HPD
3304	HSPA1B
3310	HSPA6
3315	HSPB1
3383	ICAM1
3428	IFI16
3429	IFI27
3430	IFI35
3431	SP110
3431	SP110
3433	IFIT2
3434	IFIT1
3434	IFIT1
3437	IFIT3
3437	IFIT3
3437	IFIT3
3487	IGFBP4
3553	IL1B
3557	IL1RN
3557	IL1RN
3561	IL2RG
3600	IL15
3601	IL15RA
3620	INDO
3627	CXCL10
3665	IRF7
3669	ISG20
3717	JAK2
3728	JUP
3902	LAG3
3920	LAMP2
3959	LGALS3BP
3965	LGALS9
4001	LMNB1
4005	LMO2
4012	LNPEP
4055	LTBR
4061	LY6E
4082	MARCKS
4176	MCM7
4192	MDK
4211	MEIS1
4277	MICB
4343	MOV10
4359	MPZ
4481	MSR1
4489	MT1A
4494	MT1F
4495	MT1G
4502	MT2A
4582	MUC1
4599	MX1
4600	MX2
4616	GADD45B
4638	MYLK
4651	MYO10
4683	NBN
4758	NEU1
4783	NFIL3
4938	OAS1
4938	OAS1
4938	OAS1
4939	OAS2
4939	OAS2
4939	OAS2
4939	OAS2
4940	OAS3
5008	OSM
5031	P2RY6
5129	PCTK3
5159	PDGFRB
5168	ENPP2
5265	SERPINA1
5329	PLAUR
5359	PLSCR1
5366	PMAIP1
5371	PML
5414	39695
5553	PRG2
5610	EIF2AK2
5664	PSEN2
5671	PSG3
5678	PSG9
5730	PTGDS
5800	PTPRO
5819	PVRL2
5888	RAD51
5939	RBMS2
5996	RGS1
6035	RNASE1
6036	RNASE2
6237	RRAS
6303	SAT1
6347	CCL2
6348	CCL3
6349	CCL3L1
6349	CCL3L1
6355	CCL8
6373	CXCL11
6403	SELP
6520	SLC3A2
6520	SLC3A2
6539	SLC6A12
6614	SIGLEC1
6672	SP100
6688	SPI1
6714	SRC
6737	TRIM21
6772	STAT1
6772	STAT1
6772	STAT1
6773	STAT2
6788	STK3
6890	TAP1
6891	TAP2
6892	TAPBP
6892	TAPBP
6934	TCF7L2
6947	TCN1
6948	TCN2
6993	DYNLT1
7013	TERF1
7051	TGM1
7097	TLR2
7099	TLR4
7130	TNFAIP6
7138	TNNT1
7205	TRIP6
7286	TUFT1
7367	UGT2B10
7453	WARS
7752	ZNF200
7994	MYST3
8309	ACOX2
8318	CDC45L
8334	HIST1H2AC
8336	HIST1H2AM
8337	HIST2H2AA3
8338	HIST2H2AC
8339	HIST1H2BG
8343	HIST1H2BF
8344	HIST1H2BE
8345	HIST1H2BH
8347	HIST1H2BC
8349	HIST2H2BE
8351	HIST1H3D
8353	HIST1H3E
8357	HIST1H3H
8365	HIST1H4H
8367	HIST1H4E
8519	IFITM1
8542	APOL1
8542	APOL1
8548	BLZF1
8605	PLA2G4C
8638	OASL
8638	OASL
8651	SOCS1
8676	STX11
8743	TNFSF10
8775	NAPA
8778	SIGLEC5
8820	HESX1
8825	LIN7A
8843	GPR109B
8848	TSC22D1
8848	TSC22D1
8900	CCNA1
8968	HIST1H3F
8969	HIST1H2AG
8970	HIST1H2BJ
9033	PKD2L1
9123	SLC16A3
9246	UBE2L6
9246	UBE2L6
9381	OTOF
9399	STOML1
9444	QKI
9447	AIM2
9540	TP53I3
9567	GTPBP1
9582	APOBEC3B
9610	RIN1
9619	ABCG1
9636	ISG15
9749	PHACTR2
9754	STARD8
9755	TBKBP1
9830	TRIM14
9830	TRIM14
9830	TRIM14
9910	RABGAP1L
9935	MAFB
9938	ARHGAP25
9997	SCO2
10018	BCL2L11
10062	NR1H3
10170	DHRS9
10184	LHFPL2
10346	TRIM22
10403	NDC80
10410	IFITM3
10437	IFI30
10461	MERTK
10475	TRIM38
10561	IFI44
10589	DRAP1
10603	SH2B2
10616	RBCK1
10643	IGF2BP3
10673	TNFSF13B
10791	VAMP5
10797	MTHFD2
10859	LILRB1
10871	CD300C
10906	TRAFD1
10924	SMPDL3A
10964	IFI44L
11000	SLC27A3
11026	LILRA3
11026	LILRA3
11067	C10orf10
11262	SP140
11262	SP140
11314	CD300A
11339	OIP5
11343	MGLL
22809	ATF5
22849	CPEB3
22885	ABLIM3
22904	SBNO2
23033	DOPEY1
23034	SAMD4A
23136	EPB41L3
23166	STAB1
23179	RGL1
23273	KIAA0367
23424	TDRD7
23503	ZFYVE26
23586	DDX58
23597	ACOT9
23601	CLEC5A
23646	PLD3
23659	LYPLA3
24138	IFIT5
25780	RASGRP3
25798	BRI3
25805	BAMBI
25953	PNKD
26010	LOC26010
26228	BRDG1
26270	FBXO6
26509	FER1L3
26519	TIMM10
26524	LATS2
27074	LAMP3
27180	SIGLEC9
27348	TOR1B
27351	D15Wsu75e
28514	DLL1
29094	HSPC159
29126	CD274
29761	USP25
29950	SERTAD1
29992	PILRA
30844	EHD4
51056	LAP3
51100	SH3GLB1
51103	NDUFAF1
51191	HERC5
51225	ABI3
51251	NT5C3
51266	CLEC1B
51267	CLEC1A
51284	TLR7
51316	PLAC8
51471	NAT8B
51479	ANKFY1
51493	C22orf28
51510	CHMP5
51513	ETV7
53826	FXYD6
53831	GPR84
53917	RAB24
54453	RIN2
54458	PRR13
54676	GTPBP2
54739	XAF1
54809	SAMD9
54979	HRASLS2
55008	HERC6
55026	FAM70A
55092	TMEM51
55122	C6orf166
55244	SLC47A1
55281	TMEM140
55300	PI4K2B
55357	TBC1D2
55577	NAGK
55601	FLJ20035
55603	FAM46A
55640	FLVCR2
55647	RAB20
55711	MLSTD1
55766	H2AFJ
55791	C1orf103
55803	CENTA2
55911	APOB48R
56000	NXF3
56061	UBFD1
56670	SUCNR1
56829	ZC3HAV1
56829	ZC3HAV1
56833	SLAMF8
56935	C11orf75
56992	KIF15
57082	CASC5
57126	CD177
57169	ZNFX1
57405	SPC25
57520	HECW2
57568	SIPA1L2
57590	WDFY1
57706	DENND1A
57801	HES4
58472	SQRDL
59341	TRPV4
59345	GNB4
60672	IIP45
64072	CDH23
64108	RTP4
64135	IFIH1
64651	AXUD1
64689	GORASP1
64759	TNS3
64761	PARP12
65987	KCTD14
79056	PRRG4
79132	DHX58
79932	KIAA0319L
79932	KIAA0319L
79932	KIAA0319L
79993	ELOVL7
80178	C16orf59
80231	CXorf21
80301	PLEKHQ1
80830	APOL6
81030	ZBP1
81622	UNC93B1
83401	ELOVL3
83666	PARP9
84057	MND1
84179	MFSD7
84282	RNF135
84282	RNF135
84307	ZNF397
84333	PCGF5
84419	C15orf48
84628	NTNG2
84875	PARP10
84875	PARP10
84930	MASTL
84941	HSH2D
85236	HIST1H2BK
85363	TRIM5
85363	TRIM5
85441	PRIC285
85450	KIAA1754
87178	PNPT1
89853	FAM125B
89858	SIGLEC12
90952	ESAM
91056	DKFZp761E198
91543	RSAD2
91624	NEXN
92610	TIFA
93978	CLEC6A
94120	SYTL3
94240	EPSTI1
113675	SDSL
114132	SIGLEC11
114769	COP1
114769	COP1
114793	FMNL2
115004	C6orf150
115361	GBP4
115362	GBP5
116071	BATF2
116369	SLC26A8
116369	SLC26A8
116443	GRIN3A
117854	TRIM6
118932	ANKRD22
120939	C12orf59
123872	LRRC50
124220	LOC124220
124565	MGC15523
126014	OSCAR
126119	JOSD2
127254	C1orf173
127396	ZNF684
127544	IBRDC3
129607	LOC129607
130589	GALM
135112	NCOA7
135114	HINT3
137075	CLDN23
138151	BTBD14A
140691	TRIM69
143630	UBQLNL
143689	PIWIL4
144165	PRICKLE1
151306	GPBAR1
151516	SASP
151636	DTX3L
152926	PPM1K
153561	LOC153561
157570	ESCO2
157983	C9orf66
158405	KIAA1958
163351	GBP6
164668	APOBEC3H
165530	CLEC4F
167465	ZNF366
170482	CLEC4C
196410	METTL7B
199223	TTC21A
199675	C19orf59
200315	APOBEC3A
200316	APOBEC3F
201175	LOC201175
203197	C9orf91
219285	SAMD9L
220929	ZNF438
221079	ARL5B
221472	FGD2
221656	AOF1
221692	PHACTR1
246778	IL27
257019	FRMD3
259307	IL4I1
285180	RUFY4
285852	TREML4
317772	HIST2H2AB
338339	CLEC4D
338442	GPR109A
353514	LILRA5
375346	TMEM110
388325	C17orf87
432950	G0S2
440068	INCA
441168	FAM26F
494514	C18orf56
554313	HIST2H4B
574406	C1orf138
653361	NCF1
727752	LOC727752
728216	LOC728216
728744	LOC728744
731049	LOC731049

## Sheet: 6way-comparison
	DAVID	GSEA	AF	gProfileR	InnateDB	SIGORA
Systemic lupus erythematosus	1	1	1		1	1
Hepatitis C					10	2
Complement and coagulation cascades	2	7	9	3	3	3
RIG-I-like receptor signaling pathway		4	5		9	4
Lysosome			24			8
Chemokine signaling pathway		9	2			7
Osteoclast differentiation					7	6
Cytosolic DNA-sensing pathway			14		4	5
Antigen processing and presentation			23			9
NOD-like receptor signaling pathway		2	3			10
Toll-like receptor signaling pathway		10	16		5	11
Staphylococcus aureus infection					2
Malaria					6
Prion diseases		6	7		8
Type II diabetes mellitus		15	11
Adipocytokine signaling pathway		17	8
Notch signaling pathway		3	4
Bladder cancer		5	21
Dorso-ventral axis formation		8	6
Long-term depression		11	18
Drug metabolism - other enzymes		12	15
Phenylalanine metabolism		13	10
Thyroid cancer		16
Acute myeloid leukemia		15	12
Gap junction			13
Leishmaniasis			17
Intestinal immune network for IgA production			19
Epithelial cell signaling in Helicobacter pylori infection			20
Galactose metabolism			22
ErbB signaling pathway			25
Measles				1
Influenza A				2
Herpes simplex infection				4
Pertussis				5
Proportion potentially spurious	1/2	6/17	10/25	1/5	4/10	1/11
